# Supplementary material for: Heritability and Genome-Wide Association Study of Dog Behavioral Phenotypes in a Commercial Breeding Cohort
Source: Genes (Basel). 2024 Dec 17;15(12):1611. doi: 10.3390/genes15121611 (PMC11675989; doi:10.3390/genes15121611)
Supplement: Supplementary file 1 [file genes-15-01611-s001.zip]

Archive with 7 entries (7 files):
- FigureS1_Oct24.tiff
- Raw Data and Phenotypes.zip
- Supplemental Table S1.pdf
- Supplemental Table S2.pdf
- Supplemental Table S3.pdf
- Supplemental Table S4.xlsx
- Supplemental Table S5.pdf
