# Supplementary material for: Heritability and Genome-Wide Association Study of Dog Behavioral Phenotypes in a Commercial Breeding Cohort
Source: Genes (Basel). 2024 Dec 17;15(12):1611. doi: 10.3390/genes15121611 (PMC11675989; doi:10.3390/genes15121611)
Supplement: Supplementary file 1 [file genes-15-01611-s001.zip › Supplemental Table S4.xlsx]

## Sheet: AmCockSpan
FID	IID	O(HOM)	E(HOM)	N(NM)	F
0	AmericanCockerSpaniel-09007-NIH.Illumina	27946	27470	41297	0.03421		t-Test: Two-Sample Assuming Equal Variances				F-Test Two-Sample for Variances
0	AmericanCockerSpaniel-09030-NIH.Illumina	27405	27470	41297	-0.00492
0	AmericanCockerSpaniel-09032-NIH.Illumina	28818	27470	41297	0.09729			Variable 1	Variable 2			Variable 1	Variable 2
0	AmericanCockerSpaniel-09110-NIH.Illumina	28380	27470	41297	0.06561		Mean	0.0720924	-0.0339162		Mean	0.0720924	-0.0339162
0	AmericanCockerSpaniel-09991-NIH.Illumina	30807	27470	41297	0.2412		Variance	0.00813266	0.00416609		Variance	0.00813266	0.00416609
0	AmericanCockerSpaniel-12451-NIH.Illumina	29172	27470	41297	0.1229		Observations	16	34		Observations	16	34
0	AmericanCockerSpaniel-12452-NIH.Illumina	28550	27470	41297	0.07791		Pooled Variance	0.00540564			df	15	33
0	AmericanCockerSpaniel-12453-NIH.Illumina	28586	27470	41297	0.08051		Hypothesized Mean Difference	0			F	1.95211
0	AmericanCockerSpaniel-27116-NIH.Illumina	29135	27470	41297	0.1202		df	48			P(F<=f) one-tail	0.0538024
0	AmericanCockerSpaniel-CockerSpanielAmerican01-NIH.WGS	29591	27470	41297	0.1532		t Stat	4.75589			F Critical one-tail	1.98167
0	AmericanCockerSpaniel-CockerSpanielAmerican02-NIH.WGS	27608	27470	41297	0.009764		P(T<=t) one-tail	9.20766e-06
0	AmericanCockerSpaniel-CockerSpanielAmerican03-NIH.WGS	30445	27470	41297	0.215		t Critical one-tail	1.67722
0	AmericanCockerSpaniel-CockerSpanielAmerican04-NIH.WGS	26203	27470	41297	-0.09187		P(T<=t) two-tail	1.84153e-05
0	AmericanCockerSpaniel-CockerSpanielAmerican05-NIH.WGS	26742	27470	41297	-0.05288		t Critical two-tail	2.01063
0	AmericanCockerSpaniel-CockerSpanielAmerican06-NIH.WGS	27356	27470	41297	-0.008465
0	AmericanCockerSpaniel-SID00832-UK.Illumina	28770	27470	41297	0.09382
AmericanCockerSpaniel	12565-Purdue.AffyHD	26697	27450	41258	-0.0545
AmericanCockerSpaniel	13010-Purdue.AffyHD	27023	27410	41208	-0.02842
AmericanCockerSpaniel	13011-Purdue.AffyHD	26123	27370	41134	-0.09023
AmericanCockerSpaniel	13012-Purdue.AffyHD	27133	27420	41221	-0.02108
AmericanCockerSpaniel	13014-Purdue.AffyHD	26643	27390	41175	-0.05428
AmericanCockerSpaniel	13017-Purdue.AffyHD	26810	27400	41187	-0.0427
AmericanCockerSpaniel	13022-Purdue.AffyHD	28354	27390	41174	0.06987
AmericanCockerSpaniel	13023-Purdue.AffyHD	28000	27360	41121	0.04667
AmericanCockerSpaniel	13025-Purdue.AffyHD	26904	26860	40398	0.003269
AmericanCockerSpaniel	13027-Purdue.AffyHD	27283	27300	41035	-0.001095
AmericanCockerSpaniel	13076-Purdue.AffyHD	26096	27410	41202	-0.09531
AmericanCockerSpaniel	13184-Purdue.AffyHD	26336	27260	40978	-0.06729
AmericanCockerSpaniel	13592-Purdue.AffyHD	25966	27330	41096	-0.09945
AmericanCockerSpaniel	13631-Purdue.AffyHD	26618	27250	40968	-0.04591
AmericanCockerSpaniel	13748-Purdue.AffyHD	26828	27410	41206	-0.04238
AmericanCockerSpaniel	13749-Purdue.AffyHD	26457	27370	41150	-0.06664
AmericanCockerSpaniel	13803-Purdue.AffyHD	28153	27300	41042	0.06222
AmericanCockerSpaniel	14080-Purdue.AffyHD	27367	27380	41151	-0.0006037
AmericanCockerSpaniel	14117-Purdue.AffyHD	26728	27350	41110	-0.04503
AmericanCockerSpaniel	14120-Purdue.AffyHD	26546	27310	41046	-0.05527
AmericanCockerSpaniel	14127-Purdue.AffyHD	24131	26340	39657	-0.166
AmericanCockerSpaniel	14130-Purdue.AffyHD	26510	27440	41242	-0.06719
AmericanCockerSpaniel	AmericanCockerSpaniel-12566-Purdue.AffyHD	26500	27470	41297	-0.07039
AmericanCockerSpaniel	AmericanCockerSpaniel-12774-Purdue.AffyHD	26372	27470	41297	-0.07965
AmericanCockerSpaniel	AmericanCockerSpaniel-13015-Purdue.AffyHD	28256	27470	41297	0.05664
AmericanCockerSpaniel	AmericanCockerSpaniel-13077-Purdue.AffyHD	26415	27470	41297	-0.07653
AmericanCockerSpaniel	AmericanCockerSpaniel-13078-Purdue.AffyHD	27512	27470	41297	0.00282
AmericanCockerSpaniel	AmericanCockerSpaniel-13091-Purdue.AffyHD	26007	27470	41297	-0.106
AmericanCockerSpaniel	AmericanCockerSpaniel-13101-Purdue.AffyHD	27725	27470	41297	0.01823
AmericanCockerSpaniel	AmericanCockerSpaniel-13106-Purdue.AffyHD	25992	27470	41297	-0.1071
AmericanCockerSpaniel	AmericanCockerSpaniel-13110-Purdue.AffyHD	28047	27470	41297	0.04152
AmericanCockerSpaniel	AmericanCockerSpaniel-13111-Purdue.AffyHD	26389	27470	41297	-0.07842
AmericanCockerSpaniel	AmericanCockerSpaniel-13178-Purdue.AffyHD	29679	27470	41297	0.1596
AmericanCockerSpaniel	AmericanCockerSpaniel-13183-Purdue.AffyHD	26747	27470	41297	-0.05252

## Sheet: AusShep
FID	IID	O(HOM)	E(HOM)	N(NM)	F
0	AustralianShepherd-07314-NIH.Illumina	127820	114800	172437	0.2265		t-Test: Two-Sample Assuming Equal Variances				F-Test Two-Sample for Variances
0	AustralianShepherd-11425-NIH.Illumina	125056	114800	172437	0.1786
0	AustralianShepherd-11428-NIH.Illumina	119279	114800	172437	0.07846			Variable 1	Variable 2			Variable 1	Variable 2
0	AustralianShepherd-11429-NIH.Illumina	119022	114800	172437	0.074		Mean	0.0593898	0.00511764		Mean	0.0593898	0.00511764
0	AustralianShepherd-13157-NIH.Illumina	123083	114800	172437	0.1444		Variance	0.00997166	0.00486458		Variance	0.00997166	0.00486458
0	AustralianShepherd-27104-NIH.Illumina	117081	114800	172437	0.04035		Observations	277	14		Observations	277	14
0	AustralianShepherd-27573-NIH.Illumina	115445	114800	172437	0.01199		Pooled Variance	0.00974193			df	276	13
0	AustralianShepherd-28454-NIH.Illumina	117345	114800	172437	0.04493		Hypothesized Mean Difference	0			F	2.04985
0	AustralianShepherd-28465-NIH.Illumina	119101	114800	172437	0.07537		df	289			P(F<=f) one-tail	0.0693821
0	AustralianShepherd-28472-NIH.Illumina	122468	114800	172437	0.1337		t Stat	2.0073			F Critical one-tail	2.22666
0	AustralianShepherd-AU178-Bern.WGS	125278	114800	172437	0.1825		P(T<=t) one-tail	0.0228244
0	AustralianShepherd-AU184-Bern.WGS	117430	114800	172437	0.0464		t Critical one-tail	1.65014
0	AustralianShepherd-BC0210-UMN.AffyHD	125069	114800	172437	0.1788		P(T<=t) two-tail	0.0456488
0	AustralianShepherd-BC0265-UMN.AffyHD	125339	114800	172437	0.1835		t Critical two-tail	1.96821
0	AustralianShepherd-BC0275-UMN.AffyHD	120162	114800	172437	0.09376
0	AustralianShepherd-BC0277-UMN.Illumina	110141	114800	172437	-0.07996
0	AustralianShepherd-BC0324-UMN.Illumina	125041	114800	172437	0.1783
0	AustralianShepherd-BC0379-UMN.Illumina	118190	114800	172437	0.05958
0	AustralianShepherd-BC0421-UMN.AffyHD	112108	114800	172437	-0.04586
0	AustralianShepherd-BC0534-UMN.AffyHD	124238	114800	172437	0.1644
0	AustralianShepherd-BC0536-UMN.AffyHD	113024	114800	172437	-0.02998
0	AustralianShepherd-BC0558-UMN.AffyHD	111765	114800	172437	-0.05181
0	AustralianShepherd-BC0569-UMN.AffyHD	123739	114800	172437	0.1558
0	AustralianShepherd-BC0572-UMN.AffyHD	126046	114800	172437	0.1958
0	AustralianShepherd-BC0665-UMN.AffyHD	123504	114800	172437	0.1517
0	AustralianShepherd-BC0692-UMN.AffyHD	118506	114800	172437	0.06506
0	AustralianShepherd-BC0718-UMN.AffyHD	109562	114800	172437	-0.09
0	AustralianShepherd-BC0735-UMN.AffyHD	108277	114800	172437	-0.1123
0	AustralianShepherd-BC0747-UMN.AffyHD	110608	114800	172437	-0.07186
0	AustralianShepherd-BC0764-UMN.AffyHD	118014	114800	172437	0.05653
0	AustralianShepherd-BC0786-UMN.AffyHD	108692	114800	172437	-0.1051
0	AustralianShepherd-BC0794-UMN.AffyHD	122576	114800	172437	0.1356
0	AustralianShepherd-BC0845-UMN.AffyHD	120516	114800	172437	0.0999
0	AustralianShepherd-BC1457-UMN.AffyHD	112151	114800	172437	-0.04511
0	AustralianShepherd-BC1558-UMN.AffyHD	107225	114800	172437	-0.1305
0	AustralianShepherd-BC1571-UMN.AffyHD	109598	114800	172437	-0.08937
0	AustralianShepherd-BC1660-UMN.AffyHD	110264	114800	172437	-0.07783
0	AustralianShepherd-BC1672-UMN.AffyHD	115807	114800	172437	0.01827
0	AustralianShepherd-BC1673-UMN.AffyHD	110479	114800	172437	-0.0741
0	AustralianShepherd-D04513+BC0213.WGS	108484	114800	172437	-0.1087
0	AustralianShepherd-D04514+BC0742.WGS	114364	114800	172437	-0.00675
0	AustralianShepherd-D04515+BC1568.WGS	112834	114800	172437	-0.03327
0	AustralianShepherd-Misc125-UMN.Illumina	128714	114800	172437	0.242
0	AustralianShepherd-Misc126-UMN.Illumina	114829	114800	172437	0.001311
0	AustralianShepherd-Misc129-UMN.AffyHD	122940	114800	172437	0.1419
0	AustralianShepherd-Misc132-UMN.AffyHD	116338	114800	172437	0.02747
0	AustralianShepherd-Misc133-UMN.Illumina	121207	114800	172437	0.1119
0	AustralianShepherd-Misc135-UMN.Illumina	109731	114800	172437	-0.08707
0	AustralianShepherd-Misc137-UMN.Illumina	122064	114800	172437	0.1267
0	AustralianShepherd-Misc145-UMN.Illumina	119574	114800	172437	0.08357
0	AustralianShepherd-Misc146-UMN.Illumina	113686	114800	172437	-0.0185
0	AustralianShepherd-Misc150-UMN.Illumina	114247	114800	172437	-0.008779
0	AustralianShepherd-Misc151-UMN.Illumina	122607	114800	172437	0.1361
0	AustralianShepherd-Misc152-UMN.AffyHD	124946	114800	172437	0.1767
0	AustralianShepherd-Misc154-UMN.Illumina	113427	114800	172437	-0.02299
0	AustralianShepherd-Misc155-UMN.Illumina	117449	114800	172437	0.04673
0	AustralianShepherd-Misc156-UMN.Illumina	114553	114800	172437	-0.003474
0	AustralianShepherd-Misc157-UMN.Illumina	125316	114800	172437	0.1831
0	AustralianShepherd-Misc158-UMN.Illumina	122161	114800	172437	0.1284
0	AustralianShepherd-Misc159-UMN.AffyHD	122979	114800	172437	0.1426
0	AustralianShepherd-Misc160-UMN.Illumina	114834	114800	172437	0.001398
0	AustralianShepherd-Misc161-UMN.AffyHD	120440	114800	172437	0.09858
0	AustralianShepherd-Misc162-UMN.Illumina	124952	114800	172437	0.1768
0	AustralianShepherd-Misc163-UMN.AffyHD	119041	114800	172437	0.07433
0	AustralianShepherd-Misc166-UMN.Illumina	125019	114800	172437	0.178
0	AustralianShepherd-Misc167-UMN.Illumina	116347	114800	172437	0.02763
0	AustralianShepherd-Misc170-UMN.Illumina	120891	114800	172437	0.1064
0	AustralianShepherd-Misc171-UMN.Illumina	122443	114800	172437	0.1333
0	AustralianShepherd-Misc172-UMN.Illumina	127235	114800	172437	0.2164
0	AustralianShepherd-Misc173-UMN.Illumina	135238	114800	172437	0.3551
0	AustralianShepherd-Misc174-UMN.Illumina	124190	114800	172437	0.1636
0	AustralianShepherd-Misc176-UMN.AffyHD	122137	114800	172437	0.128
0	AustralianShepherd-Misc178-UMN.Illumina	119144	114800	172437	0.07612
0	AustralianShepherd-Misc180-UMN.Illumina	122620	114800	172437	0.1364
0	AustralianShepherd-Misc181-UMN.Illumina	126269	114800	172437	0.1996
0	AustralianShepherd-Misc182-UMN.Illumina	112574	114800	172437	-0.03778
0	AustralianShepherd-Misc183-UMN.Illumina	117871	114800	172437	0.05405
0	AustralianShepherd-Misc184-UMN.Illumina	117122	114800	172437	0.04106
0	AustralianShepherd-Misc202-UMN.Illumina	119882	114800	172437	0.08891
0	AustralianShepherd-Misc203-UMN.AffyHD	108129	114800	172437	-0.1148
0	AustralianShepherd-Misc204-UMN.Illumina	128315	114800	172437	0.2351
0	AustralianShepherd-Misc205-UMN.AffyHD	116532	114800	172437	0.03083
0	AustralianShepherd-Misc206-UMN.Illumina	111326	114800	172437	-0.05942
0	AustralianShepherd-Misc209-UMN.Illumina	115659	114800	172437	0.0157
0	AustralianShepherd-Misc214-UMN.AffyHD	120265	114800	172437	0.09555
0	AustralianShepherd-Misc215-UMN.Illumina	121646	114800	172437	0.1195
0	AustralianShepherd-Misc216-UMN.Illumina	125834	114800	172437	0.1921
0	AustralianShepherd-Misc218-UMN.Illumina	112917	114800	172437	-0.03184
0	AustralianShepherd-Misc219-UMN.Illumina	123754	114800	172437	0.156
0	AustralianShepherd-Misc243-UMN.AffyHD	114533	114800	172437	-0.00382
0	AustralianShepherd-Misc255-UMN.Illumina	119044	114800	172437	0.07438
0	AustralianShepherd-Misc256-UMN.Illumina	109917	114800	172437	-0.08384
0	AustralianShepherd-Misc260-UMN.Illumina	109988	114800	172437	-0.08261
0	AustralianShepherd-Misc261-UMN.AffyHD	117836	114800	172437	0.05344
0	AustralianShepherd-Misc264-UMN.Illumina	116484	114800	172437	0.03
0	AustralianShepherd-Misc271-UMN.Illumina	118127	114800	172437	0.05848
0	AustralianShepherd-Misc274-UMN.Illumina	122793	114800	172437	0.1394
0	AustralianShepherd-Misc275-UMN.Illumina	119660	114800	172437	0.08506
0	AustralianShepherd-Misc276-UMN.Illumina	112101	114800	172437	-0.04598
0	AustralianShepherd-Misc279-UMN.Illumina	115600	114800	172437	0.01468
0	AustralianShepherd-Misc280-UMN.Illumina	121058	114800	172437	0.1093
0	AustralianShepherd-Misc285-UMN.Illumina	108888	114800	172437	-0.1017
0	AustralianShepherd-Misc286-UMN.Illumina	108337	114800	172437	-0.1112
0	AustralianShepherd-Misc292-UMN.AffyHD	122699	114800	172437	0.1377
0	AustralianShepherd-Misc295-UMN.Illumina	117505	114800	172437	0.0477
0	AustralianShepherd-Misc296-UMN.Illumina	121041	114800	172437	0.109
0	AustralianShepherd-Misc297-UMN.Illumina	111334	114800	172437	-0.05928
0	AustralianShepherd-Misc299-UMN.Illumina	112499	114800	172437	-0.03908
0	AustralianShepherd-Misc300-UMN.Illumina	108742	114800	172437	-0.1042
0	AustralianShepherd-Misc301-UMN.Illumina	119827	114800	172437	0.08796
0	AustralianShepherd-Misc302-UMN.Illumina	117487	114800	172437	0.04739
0	AustralianShepherd-Misc304-UMN.Illumina	120430	114800	172437	0.09841
0	AustralianShepherd-Misc306-UMN.Illumina	117629	114800	172437	0.04985
0	AustralianShepherd-Misc308-UMN.Illumina	121529	114800	172437	0.1175
0	AustralianShepherd-Misc342-UMN.Illumina	119041	114800	172437	0.07433
0	AustralianShepherd-Misc343-UMN.AffyHD	123207	114800	172437	0.1466
0	AustralianShepherd-Misc344-UMN.Illumina	122839	114800	172437	0.1402
0	AustralianShepherd-Misc350-UMN.Illumina	123247	114800	172437	0.1472
0	AustralianShepherd-Misc351-UMN.Illumina	127375	114800	172437	0.2188
0	AustralianShepherd-Misc352-UMN.Illumina	121541	114800	172437	0.1177
0	AustralianShepherd-Misc353-UMN.Illumina	109309	114800	172437	-0.09438
0	AustralianShepherd-Misc354-UMN.Illumina	126860	114800	172437	0.2099
0	AustralianShepherd-Misc355-UMN.Illumina	117128	114800	172437	0.04117
0	AustralianShepherd-Misc357-UMN.Illumina	130753	114800	172437	0.2774
0	AustralianShepherd-Misc358-UMN.Illumina	117911	114800	172437	0.05474
0	AustralianShepherd-Misc360-UMN.Illumina	110752	114800	172437	-0.06937
0	AustralianShepherd-Misc361-UMN.Illumina	111203	114800	172437	-0.06155
0	AustralianShepherd-Misc362-UMN.AffyHD	120364	114800	172437	0.09727
0	AustralianShepherd-Misc363-UMN.Illumina	111166	114800	172437	-0.06219
0	AustralianShepherd-Misc371-UMN.Illumina	123245	114800	172437	0.1472
0	AustralianShepherd-Misc372-UMN.Illumina	121628	114800	172437	0.1192
0	AustralianShepherd-Misc373-UMN.Illumina	118097	114800	172437	0.05796
0	AustralianShepherd-Misc375-UMN.Illumina	115727	114800	172437	0.01688
0	AustralianShepherd-Misc378-UMN.Illumina	128391	114800	172437	0.2364
0	AustralianShepherd-Misc379-UMN.Illumina	124752	114800	172437	0.1733
0	AustralianShepherd-Misc383-UMN.Illumina	120668	114800	172437	0.1025
0	AustralianShepherd-Misc385-UMN.Illumina	118985	114800	172437	0.07336
0	AustralianShepherd-Misc386-UMN.Illumina	120447	114800	172437	0.0987
0	AustralianShepherd-Misc391-UMN.Illumina	118451	114800	172437	0.0641
0	AustralianShepherd-Misc396-UMN.Illumina	128282	114800	172437	0.2345
0	AustralianShepherd-Misc397-UMN.Illumina	124108	114800	172437	0.1622
0	AustralianShepherd-Misc398-UMN.Illumina	114631	114800	172437	-0.002122
0	AustralianShepherd-Misc399-UMN.Illumina	118306	114800	172437	0.06159
0	AustralianShepherd-Misc402-UMN.Illumina	118138	114800	172437	0.05868
0	AustralianShepherd-Misc403-UMN.Illumina	123523	114800	172437	0.152
0	AustralianShepherd-Misc404-UMN.Illumina	109447	114800	172437	-0.09199
0	AustralianShepherd-Misc406-UMN.AffyHD	123742	114800	172437	0.1558
0	AustralianShepherd-Misc407-UMN.Illumina	124287	114800	172437	0.1653
0	AustralianShepherd-Misc408-UMN.Illumina	129708	114800	172437	0.2593
0	AustralianShepherd-Misc409-UMN.Illumina	120880	114800	172437	0.1062
0	AustralianShepherd-Misc416-UMN.AffyHD	114708	114800	172437	-0.0007867
0	AustralianShepherd-Misc418-UMN.Illumina	107115	114800	172437	-0.1324
0	AustralianShepherd-Misc419-UMN.Illumina	110259	114800	172437	-0.07791
0	AustralianShepherd-Misc424-UMN.Illumina	123585	114800	172437	0.1531
0	AustralianShepherd-Misc440-UMN.Illumina	117427	114800	172437	0.04635
0	AustralianShepherd-Misc449-UMN.Illumina	113142	114800	172437	-0.02793
0	AustralianShepherd-Misc451-UMN.AffyHD	116425	114800	172437	0.02898
0	AustralianShepherd-Misc452-UMN.Illumina	108551	114800	172437	-0.1075
0	AustralianShepherd-Misc453-UMN.Illumina	112678	114800	172437	-0.03598
0	AustralianShepherd-Misc454-UMN.AffyHD	117546	114800	172437	0.04841
0	AustralianShepherd-Misc456-UMN.Illumina	116570	114800	172437	0.03149
0	AustralianShepherd-Misc457-UMN.Illumina	120204	114800	172437	0.09449
0	AustralianShepherd-Misc458-UMN.Illumina	138839	114800	172437	0.4175
0	AustralianShepherd-Misc459-UMN.Illumina	112014	114800	172437	-0.04749
0	AustralianShepherd-Misc460-UMN.AffyHD	110122	114800	172437	-0.08029
0	AustralianShepherd-Misc461-UMN.Illumina	119267	114800	172437	0.07825
0	AustralianShepherd-Misc464-UMN.Illumina	118374	114800	172437	0.06277
0	AustralianShepherd-Misc465-UMN.Illumina	121920	114800	172437	0.1242
0	AustralianShepherd-Misc478-UMN.Illumina	120117	114800	172437	0.09298
0	AustralianShepherd-Misc483-UMN.Illumina	113049	114800	172437	-0.02955
0	AustralianShepherd-Misc484-UMN.Illumina	110770	114800	172437	-0.06906
0	AustralianShepherd-Misc487-UMN.Illumina	126968	114800	172437	0.2118
0	AustralianShepherd-Misc488-UMN.Illumina	120035	114800	172437	0.09156
0	AustralianShepherd-Misc492-UMN.Illumina	116292	114800	172437	0.02667
0	AustralianShepherd-Misc494-UMN.Illumina	122171	114800	172437	0.1286
0	AustralianShepherd-Misc495-UMN.Illumina	119912	114800	172437	0.08943
0	AustralianShepherd-Misc508-UMN.Illumina	126430	114800	172437	0.2024
0	AustralianShepherd-Misc509-UMN.Illumina	122651	114800	172437	0.1369
0	AustralianShepherd-Misc510-UMN.Illumina	114080	114800	172437	-0.01167
0	AustralianShepherd-Misc511-UMN.Illumina	116425	114800	172437	0.02898
0	AustralianShepherd-Misc512-UMN.Illumina	119224	114800	172437	0.0775
0	AustralianShepherd-Misc513-UMN.Illumina	113771	114800	172437	-0.01703
0	AustralianShepherd-Misc514-UMN.Illumina	120285	114800	172437	0.0959
0	AustralianShepherd-Misc515-UMN.Illumina	119992	114800	172437	0.09082
0	AustralianShepherd-Misc516-UMN.Illumina	108658	114800	172437	-0.1057
0	AustralianShepherd-Misc517-UMN.Illumina	119462	114800	172437	0.08163
0	AustralianShepherd-Misc518-UMN.Illumina	120833	114800	172437	0.1054
0	AustralianShepherd-Misc519-UMN.Illumina	117159	114800	172437	0.0417
0	AustralianShepherd-Misc520-UMN.Illumina	121043	114800	172437	0.109
0	AustralianShepherd-Misc521-UMN.Illumina	120009	114800	172437	0.09111
0	AustralianShepherd-Misc522-UMN.Illumina	119946	114800	172437	0.09002
0	AustralianShepherd-Misc524-UMN.Illumina	117220	114800	172437	0.04276
0	AustralianShepherd-Misc525-UMN.Illumina	108395	114800	172437	-0.1102
0	AustralianShepherd-Misc531-UMN.Illumina	116219	114800	172437	0.02541
0	AustralianShepherd-Misc538-UMN.Illumina	122704	114800	172437	0.1378
0	AustralianShepherd-Misc539-UMN.Illumina	112821	114800	172437	-0.0335
0	AustralianShepherd-Misc540-UMN.Illumina	121478	114800	172437	0.1166
0	AustralianShepherd-Misc541-UMN.Illumina	120145	114800	172437	0.09347
0	AustralianShepherd-Misc542-UMN.Illumina	116358	114800	172437	0.02782
0	AustralianShepherd-Misc546-UMN.Illumina	116497	114800	172437	0.03023
0	AustralianShepherd-Misc547-UMN.Illumina	122264	114800	172437	0.1302
0	AustralianShepherd-Misc548-UMN.Illumina	121272	114800	172437	0.113
0	AustralianShepherd-Misc551-UMN.Illumina	117663	114800	172437	0.05044
0	AustralianShepherd-Misc553-UMN.AffyHD	116627	114800	172437	0.03248
0	AustralianShepherd-Misc554-UMN.Illumina	118988	114800	172437	0.07341
0	AustralianShepherd-Misc570-UMN.Illumina	114399	114800	172437	-0.006144
0	AustralianShepherd-Misc571-UMN.Illumina	117540	114800	172437	0.04831
0	AustralianShepherd-Misc572-UMN.Illumina	109718	114800	172437	-0.08729
0	AustralianShepherd-Misc573-UMN.Illumina	108896	114800	172437	-0.1015
0	AustralianShepherd-Misc574-UMN.Illumina	122439	114800	172437	0.1332
0	AustralianShepherd-Misc592-UMN.Illumina	128288	114800	172437	0.2346
0	AustralianShepherd-Misc593-UMN.Illumina	118951	114800	172437	0.07277
0	AustralianShepherd-Misc594-UMN.Illumina	128162	114800	172437	0.2325
0	AustralianShepherd-Misc595-UMN.AffyHD	116801	114800	172437	0.0355
0	AustralianShepherd-Misc597-UMN.Illumina	117801	114800	172437	0.05283
0	AustralianShepherd-Misc605-UMN.Illumina	118262	114800	172437	0.06083
0	AustralianShepherd-Misc609-UMN.AffyHD	126941	114800	172437	0.2113
0	AustralianShepherd-Misc617-UMN.AffyHD	118190	114800	172437	0.05958
0	AustralianShepherd-Misc627-UMN.AffyHD	125368	114800	172437	0.184
0	AustralianShepherd-Misc629-UMN.AffyHD	116489	114800	172437	0.03009
0	AustralianShepherd-Misc634-UMN.Illumina	115145	114800	172437	0.006789
0	AustralianShepherd-Misc636-UMN.AffyHD	119648	114800	172437	0.08485
0	AustralianShepherd-Misc638-UMN.AffyHD	110038	114800	172437	-0.08175
0	AustralianShepherd-Misc639-UMN.AffyHD	109671	114800	172437	-0.08811
0	AustralianShepherd-Misc640-UMN.AffyHD	111130	114800	172437	-0.06281
0	AustralianShepherd-Misc641-UMN.AffyHD	108409	114800	172437	-0.11
0	AustralianShepherd-Misc643-UMN.AffyHD	124720	114800	172437	0.1728
0	AustralianShepherd-Misc646-UMN.AffyHD	118717	114800	172437	0.06871
0	AustralianShepherd-Misc650-UMN.Illumina	128905	114800	172437	0.2453
0	AustralianShepherd-Misc654-UMN.Illumina	122227	114800	172437	0.1296
0	AustralianShepherd-Misc661-UMN.AffyHD	118513	114800	172437	0.06518
0	AustralianShepherd-Misc664-UMN.Illumina	126004	114800	172437	0.195
0	AustralianShepherd-Misc666-UMN.Illumina	111698	114800	172437	-0.05297
0	AustralianShepherd-Misc668-UMN.Illumina	118142	114800	172437	0.05874
0	AustralianShepherd-Misc669-UMN.AffyHD	125087	114800	172437	0.1791
0	AustralianShepherd-Misc672-UMN.AffyHD	109442	114800	172437	-0.09208
0	AustralianShepherd-Misc673-UMN.Illumina	126258	114800	172437	0.1994
0	AustralianShepherd-Misc674-UMN.Illumina	110371	114800	172437	-0.07597
0	AustralianShepherd-Misc677-UMN.Illumina	113563	114800	172437	-0.02064
0	AustralianShepherd-Misc679-UMN.AffyHD	109763	114800	172437	-0.08651
0	AustralianShepherd-Misc680-UMN.Illumina	112234	114800	172437	-0.04368
0	AustralianShepherd-Misc689-UMN.AffyHD	116039	114800	172437	0.02229
0	AustralianShepherd-Misc690-UMN.AffyHD	111103	114800	172437	-0.06328
0	AustralianShepherd-Misc692-UMN.Illumina	125650	114800	172437	0.1889
0	AustralianShepherd-Misc697-UMN.Illumina	127255	114800	172437	0.2167
0	AustralianShepherd-Misc755-UMN.AffyHD	121709	114800	172437	0.1206
0	AustralianShepherd-Misc756-UMN.AffyHD	109910	114800	172437	-0.08396
0	AustralianShepherd-Misc762-UMN.AffyHD	113565	114800	172437	-0.0206
0	AustralianShepherd-Misc767-UMN.AffyHD	120031	114800	172437	0.09149
0	AustralianShepherd-Misc781-UMN.AffyHD	114967	114800	172437	0.003703
0	AustralianShepherd-Misc787-UMN.AffyHD	117263	114800	172437	0.04351
0	AustralianShepherd-Misc788-UMN.AffyHD	113816	114800	172437	-0.01625
0	AustralianShepherd-Misc789-UMN.AffyHD	124255	114800	172437	0.1647
0	AustralianShepherd-PFZ11A04-Cornell.Illumina	121301	114800	172437	0.1135
0	AustralianShepherd-PFZ11B04-Cornell.Illumina	108680	114800	172437	-0.1053
0	AustralianShepherd-PFZ11B08-Cornell.Illumina	116955	114800	172437	0.03817
0	AustralianShepherd-PFZ11D08-Cornell.Illumina	125628	114800	172437	0.1885
0	AustralianShepherd-PFZ11D10-Cornell.Illumina	121747	114800	172437	0.1212
0	AustralianShepherd-PFZ11F08-Cornell.Illumina	112772	114800	172437	-0.03435
0	AustralianShepherd-PFZ11F12-Cornell.Illumina	116068	114800	172437	0.02279
0	AustralianShepherd-PFZ11G07-Cornell.Illumina	115529	114800	172437	0.01345
0	AustralianShepherd-PFZ11H08-Cornell.Illumina	118142	114800	172437	0.05874
0	AustralianShepherd-PFZ11H11-Cornell.Illumina	119038	114800	172437	0.07428
0	AustralianShepherd-PFZ15C02-Cornell.Illumina	117511	114800	172437	0.04781
0	AustralianShepherd-PFZ15H05-Cornell.Illumina	125256	114800	172437	0.1821
0	AustralianShepherd-PFZ36G07-Cornell.Illumina	112518	114800	172437	-0.03875
0	AustralianShepherd-PFZ38D06-Cornell.Illumina	121740	114800	172437	0.1211
0	AustralianShepherd-PFZ38E06-Cornell.Illumina	114598	114800	172437	-0.002694
0	AustralianShepherd-PFZ38H05-Cornell.Illumina	115713	114800	172437	0.01664
0	AustralianShepherd-PFZ40A06-Cornell.Illumina	126478	114800	172437	0.2033
0	AustralianShepherd-PFZ40F05-Cornell.Illumina	109013	114800	172437	-0.09951
0	AustralianShepherd-PFZ40H05-Cornell.Illumina	109362	114800	172437	-0.09346
0	AustralianShepherd-PFZ43B12-Cornell.Illumina	109555	114800	172437	-0.09012
0	AustralianShepherd-SID00827-UK.Illumina	114768	114800	172437	0.0002535
0	AustralianShepherd-SID00878-UK.Illumina	114397	114800	172437	-0.006178
0	AustralianShepherd-SID00885-UK.Illumina	111891	114800	172437	-0.04962
0	AustralianShepherd-SID00916-UK.Illumina	119473	114800	172437	0.08182
AustralianShepherd	12504-Purdue.AffyHD	108390	111500	167611	-0.0561
AustralianShepherd	12519-Purdue.AffyHD	111338	112100	168496	-0.01406
AustralianShepherd	12527-Purdue.AffyHD	113658	112100	168525	0.02676
AustralianShepherd	12528-Purdue.AffyHD	111512	112000	168332	-0.009063
AustralianShepherd	13080-Purdue.AffyHD	108839	112200	168558	-0.05908
AustralianShepherd	13085-Purdue.AffyHD	106503	112100	168425	-0.09898
AustralianShepherd	13561-Purdue.AffyHD	113261	111700	167862	0.02751
AustralianShepherd	13562-Purdue.AffyHD	110805	111900	168216	-0.02022
AustralianShepherd	AustralianShepherd-12506-Purdue.AffyHD	111396	112200	168648	-0.01472
AustralianShepherd	AustralianShepherd-12513-Purdue.AffyHD	118301	112200	168648	0.1077
AustralianShepherd	AustralianShepherd-12524-Purdue.AffyHD	119392	112200	168648	0.127
AustralianShepherd	AustralianShepherd-12525-Purdue.AffyHD	111581	112200	168648	-0.01144
AustralianShepherd	AustralianShepherd-13081-Purdue.AffyHD	109255	112200	168648	-0.05266
AustralianShepherd	AustralianShepherd-13095-Purdue.AffyHD	118942	112200	168648	0.119

## Sheet: Bichon
FID	IID	O(HOM)	E(HOM)	N(NM)	F
0	BichonFrise-BF001-UMN.AffyAB	86683	85830	131885	0.01857		t-Test: Two-Sample Assuming Equal Variances				F-Test Two-Sample for Variances
0	BichonFrise-BF002-UMN.AffyAB	90985	85830	131885	0.112
0	BichonFrise-BF003-UMN.Illumina	86876	85830	131885	0.02276			Variable 1	Variable 2			Variable 1	Variable 2
0	BichonFrise-BF004-UMN.Illumina	79200	85830	131885	-0.1439		Mean	0.0456515	-0.0284324		Mean	0.0456515	-0.0284324
0	BichonFrise-BF005-UMN.Illumina	92551	85830	131885	0.146		Variance	0.00658429	0.00811226		Variance	0.00658429	0.00811226
0	BichonFrise-BF006-UMN.Illumina	87019	85830	131885	0.02587		Observations	101	36		Observations	101	36
0	BichonFrise-BF007-UMN.Illumina	89042	85830	131885	0.06979		Pooled Variance	0.00698043			df	100	35
0	BichonFrise-BF008-UMN.AffyAB	86957	85830	131885	0.02452		Hypothesized Mean Difference	0			F	0.811647
0	BichonFrise-BF010-UMN.Illumina	88987	85830	131885	0.0686		df	135			P(F<=f) one-tail	0.210385
0	BichonFrise-BF012-UMN.Illumina	85105	85830	131885	-0.01569		t Stat	4.56808			F Critical one-tail	0.649041
0	BichonFrise-BF013-UMN.Illumina	88739	85830	131885	0.06321		P(T<=t) one-tail	5.49025e-06
0	BichonFrise-BF014-UMN.Illumina	84571	85830	131885	-0.02728		t Critical one-tail	1.65622
0	BichonFrise-BF015-UMN.AffyAB	85843	85830	131885	0.0003335		P(T<=t) two-tail	1.09805e-05
0	BichonFrise-BF016-UMN.Illumina	87242	85830	131885	0.03071		t Critical two-tail	1.97769
0	BichonFrise-BF017-UMN.Illumina	86196	85830	131885	0.007998
0	BichonFrise-BF018-UMN.AffyAB	88996	85830	131885	0.06879
0	BichonFrise-BF019-UMN.Illumina	91656	85830	131885	0.1265
0	BichonFrise-BF020-UMN.Illumina	94346	85830	131885	0.185
0	BichonFrise-BF021-UMN.AffyAB	92812	85830	131885	0.1516
0	BichonFrise-BF023-UMN.AffyAB	86957	85830	131885	0.02452
0	BichonFrise-BF024-UMN.AffyHD	85658	85830	131885	-0.003683
0	BichonFrise-BF026-UMN.Illumina	90912	85830	131885	0.1104
0	BichonFrise-BF027-UMN.Illumina	94983	85830	131885	0.1988
0	BichonFrise-BF028-UMN.Illumina	88743	85830	131885	0.0633
0	BichonFrise-BF029-UMN.Illumina	90130	85830	131885	0.09341
0	BichonFrise-BF030-UMN.AffyAB	95624	85830	131885	0.2127
0	BichonFrise-BF032-UMN.Illumina	88178	85830	131885	0.05103
0	BichonFrise-BF034-UMN.Illumina	82521	85830	131885	-0.07179
0	BichonFrise-BF036-UMN.Illumina	88983	85830	131885	0.06851
0	BichonFrise-BF037-UMN.Illumina	88089	85830	131885	0.0491
0	BichonFrise-BF038-UMN.Illumina	87028	85830	131885	0.02606
0	BichonFrise-BF039-UMN.AffyAB	85969	85830	131885	0.003069
0	BichonFrise-BF040-UMN.AffyAB	89052	85830	131885	0.07001
0	BichonFrise-BF041-UMN.Illumina	87222	85830	131885	0.03027
0	BichonFrise-BF042-UMN.Illumina	88287	85830	131885	0.0534
0	BichonFrise-BF043-UMN.Illumina	87061	85830	131885	0.02678
0	BichonFrise-BF044-UMN.AffyAB	86615	85830	131885	0.0171
0	BichonFrise-BF045-UMN.AffyAB	86019	85830	131885	0.004155
0	BichonFrise-BF046-UMN.Illumina	86831	85830	131885	0.02179
0	BichonFrise-BF047-UMN.Illumina	86162	85830	131885	0.00726
0	BichonFrise-BF049-UMN.AffyAB	87860	85830	131885	0.04413
0	BichonFrise-BF050-UMN.Illumina	90967	85830	131885	0.1116
0	BichonFrise-BF051-UMN.Illumina	86635	85830	131885	0.01753
0	BichonFrise-BF053-UMN.AffyAB	85885	85830	131885	0.001245
0	BichonFrise-BF054-UMN.AffyAB	87720	85830	131885	0.04109
0	BichonFrise-BF055-UMN.Illumina	85647	85830	131885	-0.003922
0	BichonFrise-BF058-UMN.AffyHD	86357	85830	131885	0.01149
0	BichonFrise-BF059-UMN.AffyHD	85923	85830	131885	0.00207
0	BichonFrise-BF061-UMN.AffyHD	88174	85830	131885	0.05094
0	BichonFrise-BF068-UMN.AffyAB	86755	85830	131885	0.02013
0	BichonFrise-BF069-UMN.Illumina	89505	85830	131885	0.07984
0	BichonFrise-BF070-UMN.AffyAB	86767	85830	131885	0.0204
0	BichonFrise-BF072-UMN.AffyAB	103540	85830	131885	0.3846
0	BichonFrise-BF073-UMN.Illumina	85923	85830	131885	0.00207
0	BichonFrise-BF074-UMN.Illumina	86221	85830	131885	0.008541
0	BichonFrise-BF075-UMN.AffyAB	84878	85830	131885	-0.02062
0	BichonFrise-BF076-UMN.Illumina	85834	85830	131885	0.0001381
0	BichonFrise-BF086-UMN.Illumina	85954	85830	131885	0.002744
0	BichonFrise-BF087-UMN.AffyAB	79659	85830	131885	-0.1339
0	BichonFrise-BF088-UMN.Illumina	85273	85830	131885	-0.01204
0	BichonFrise-BF089-UMN.AffyAB	92476	85830	131885	0.1443
0	BichonFrise-BF090-UMN.Illumina	85992	85830	131885	0.003569
0	BichonFrise-BF092-UMN.Illumina	94437	85830	131885	0.1869
0	BichonFrise-BF093-UMN.AffyAB	91204	85830	131885	0.1167
0	BichonFrise-BF094-UMN.AffyAB	92426	85830	131885	0.1433
0	BichonFrise-BF095-UMN.AffyAB	86878	85830	131885	0.02281
0	BichonFrise-BF096-UMN.AffyHD	92434	85830	131885	0.1434
0	BichonFrise-BF097-UMN.AffyHD	88592	85830	131885	0.06002
0	BichonFrise-BF098-UMN.AffyHD	80649	85830	131885	-0.1124
0	BichonFrise-BF099-UMN.AffyHD	92897	85830	131885	0.1535
0	BichonFrise-BF100-UMN.AffyHD	93958	85830	131885	0.1765
0	BichonFrise-BF101-UMN.AffyHD	88502	85830	131885	0.05807
0	BichonFrise-BF102-UMN.AffyHD	87008	85830	131885	0.02563
0	BichonFrise-D04499+BF052.WGS	87759	85830	131885	0.04193
0	BichonFrise-D04500+BF057.WGS	83405	85830	131885	-0.0526
0	BichonFrise-PFZ1D09-Cornell.Illumina	87342	85830	131885	0.03288
0	BichonFrise-PFZ10G01-Cornell.Illumina	85803	85830	131885	-0.000535
0	BichonFrise-PFZ10H01-Cornell.Illumina	84639	85830	131885	-0.02581
0	BichonFrise-PFZ12A06-Cornell.Illumina	86547	85830	131885	0.01562
0	BichonFrise-PFZ12E05-Cornell.Illumina	85580	85830	131885	-0.005377
0	BichonFrise-PFZ13A12-Cornell.Illumina	91938	85830	131885	0.1327
0	BichonFrise-PFZ13C09-Cornell.Illumina	92501	85830	131885	0.1449
0	BichonFrise-PFZ13C10-Cornell.Illumina	84422	85830	131885	-0.03052
0	BichonFrise-PFZ13D09-Cornell.Illumina	86225	85830	131885	0.008628
0	BichonFrise-PFZ13E09-Cornell.Illumina	86799	85830	131885	0.02109
0	BichonFrise-PFZ13G11-Cornell.Illumina	85417	85830	131885	-0.008916
0	BichonFrise-PFZ13G12-Cornell.Illumina	90650	85830	131885	0.1047
0	BichonFrise-PFZ14G09-Cornell.Illumina	85009	85830	131885	-0.01777
0	BichonFrise-PFZ33B07-Cornell.Illumina	83413	85830	131885	-0.05243
0	BichonFrise-PFZ33D04-Cornell.Illumina	89966	85830	131885	0.08985
0	BichonFrise-PFZ33D06-Cornell.Illumina	83131	85830	131885	-0.05855
0	BichonFrise-PFZ34H02-Cornell.Illumina	85963	85830	131885	0.002939
0	BichonFrise-PFZ35B01-Cornell.Illumina	89606	85830	131885	0.08204
0	BichonFrise-PFZ35B04-Cornell.Illumina	86386	85830	131885	0.01212
0	BichonFrise-PFZ35D04-Cornell.Illumina	89617	85830	131885	0.08227
0	BichonFrise-PFZ43B07-Cornell.Illumina	100218	85830	131885	0.3124
0	BichonFrise-ROS.gDNA.SID00434-Bern.WGS	86487	85830	131885	0.01432
0	BichonFrise-ROS.gDNA.SID00464-Bern.WGS	80597	85830	131885	-0.1136
0	BichonFrise-ROS.gDNA.SID00539-Bern.WGS	87681	85830	131885	0.04024
0	BichonFrise-ROS.gDNA.SID02920-Bern.WGS	89066	85830	131885	0.07031
0	BichonFrise-SID00112-UK.Illumina	87026	85830	131885	0.02602
BichonFrise	13099-Purdue.AffyHD	84598	85540	131422	-0.02043
BichonFrise	13113-Purdue.AffyHD	86454	85760	131778	0.01512
BichonFrise	13173-Purdue.AffyHD	89242	85620	131562	0.07876
BichonFrise	13174-Purdue.AffyHD	84176	85610	131536	-0.03116
BichonFrise	13182-Purdue.AffyHD	89102	85260	131018	0.08396
BichonFrise	13190-Purdue.AffyHD	83218	85600	131534	-0.05188
BichonFrise	13206-Purdue.AffyHD	83924	85590	131501	-0.03618
BichonFrise	13588-Purdue.AffyHD	88306	85690	131672	0.05686
BichonFrise	13632-Purdue.AffyHD	85316	85590	131500	-0.00588
BichonFrise	13635-Purdue.AffyHD	84032	84760	130261	-0.0161
BichonFrise	13636-Purdue.AffyHD	86049	85580	131494	0.01018
BichonFrise	14084-Purdue.AffyHD	82247	85620	131568	-0.07345
BichonFrise	14114-Purdue.AffyHD	71527	80900	124419	-0.2155
BichonFrise	14249-Purdue.AffyHD	79351	85730	131733	-0.1386
BichonFrise	14250-Purdue.AffyHD	85350	85730	131726	-0.008185
BichonFrise	14252-Purdue.AffyHD	84178	85200	130921	-0.02232
BichonFrise	14253-Purdue.AffyHD	84591	85080	130757	-0.01068
BichonFrise	14254-Purdue.AffyHD	79669	85740	131754	-0.132
BichonFrise	14255-Purdue.AffyHD	81420	85700	131693	-0.09316
BichonFrise	14258-Purdue.AffyHD	96481	85730	131726	0.2337
BichonFrise	14261-Purdue.AffyHD	78645	85330	131114	-0.146
BichonFrise	14262-Purdue.AffyHD	78897	85570	131475	-0.1454
BichonFrise	14263-Purdue.AffyHD	93820	85470	131320	0.182
BichonFrise	14264-Purdue.AffyHD	80417	85610	131550	-0.113
BichonFrise	14265-Purdue.AffyHD	81272	85410	131229	-0.09032
BichonFrise	14266-Purdue.AffyHD	86467	85660	131626	0.01757
BichonFrise	14267-Purdue.AffyHD	79171	85720	131723	-0.1423
BichonFrise	14275-Purdue.AffyHD	84733	85770	131783	-0.02243
BichonFrise	14313-Purdue.AffyHD	84122	85290	131066	-0.02561
BichonFrise	BichonFrise-12576-Purdue.AffyHD	86377	85830	131885	0.01193
BichonFrise	BichonFrise-13102-Purdue.AffyHD	87247	85830	131885	0.03082
BichonFrise	BichonFrise-13107-Purdue.AffyHD	87438	85830	131885	0.03496
BichonFrise	BichonFrise-13115-Purdue.AffyHD	82663	85830	131885	-0.06871
BichonFrise	BichonFrise-13125-Purdue.AffyHD	81123	85830	131885	-0.1021
BichonFrise	BichonFrise-13164-Purdue.AffyHD	83953	85830	131885	-0.0407
BichonFrise	BichonFrise-13168-Purdue.AffyHD	84569	85830	131885	-0.02733

## Sheet: Bullmastiff
FID	IID	O(HOM)	E(HOM)	N(NM)	F
0	Bullmastiff-01107-NIH.Illumina	14210	13320	20334	0.1263		t-Test: Two-Sample Assuming Equal Variances				F-Test Two-Sample for Variances
0	Bullmastiff-01110-NIH.Illumina	13929	13320	20334	0.08619
0	Bullmastiff-01112-NIH.Illumina	13140	13320	20334	-0.02638			Variable 1	Variable 2			Variable 1	Variable 2
0	Bullmastiff-01113-NIH.Illumina	13123	13320	20334	-0.0288		Mean	0.0309633	-0.00997833		Mean	0.0309633	-0.00997833
0	Bullmastiff-01116-NIH.Illumina	15194	13320	20334	0.2667		Variance	0.00793104	0.00277093		Variance	0.00793104	0.00277093
0	Bullmastiff-01125-NIH.Illumina	12772	13320	20334	-0.07888		Observations	43	15		Observations	43	15
0	Bullmastiff-01126-NIH.Illumina	12745	13320	20334	-0.08273		Pooled Variance	0.00664101			df	42	14
0	Bullmastiff-14500-NIH.Illumina	13509	13320	20334	0.02627		Hypothesized Mean Difference	0			F	2.86223
0	Bullmastiff-26414-NIH.Illumina	13676	13320	20334	0.0501		df	56			P(F<=f) one-tail	0.0181994
0	Bullmastiff-28920-NIH.Illumina	14535	13320	20334	0.1726		t Stat	1.67538			F Critical one-tail	2.26025
0	Bullmastiff-BU002-Bern.WGS	14152	13320	20334	0.118		P(T<=t) one-tail	0.0497173
0	Bullmastiff-D06171+S702.WGS	12323	13320	20334	-0.1429		t Critical one-tail	1.67252
0	Bullmastiff-D06172+S2034.WGS	13618	13320	20334	0.04182		P(T<=t) two-tail	0.0994346
0	Bullmastiff-D06173+S1610.WGS	14792	13320	20334	0.2093		t Critical two-tail	2.00324
0	Bullmastiff-D06174+S1422.WGS	13459	13320	20334	0.01914
0	Bullmastiff-D06175+S1275.WGS	13131	13320	20334	-0.02766
0	Bullmastiff-D06176+S2044.WGS	13765	13320	20334	0.06279		t-Test: Two-Sample Assuming Unequal Variances
0	Bullmastiff-D06177+S803.WGS	13205	13320	20334	-0.0171
0	Bullmastiff-D06178+S2048.WGS	13824	13320	20334	0.07121			Variable 1	Variable 2
0	Bullmastiff-D06179+S2033.WGS	13287	13320	20334	-0.005404		Mean	0.0309633	-0.00997833
0	Bullmastiff-D06180+S2031.WGS	13632	13320	20334	0.04382		Variance	0.00793104	0.00277093
0	Bullmastiff-D06181+S2029.WGS	13291	13320	20334	-0.004833		Observations	43	15
0	Bullmastiff-D06182+S3684.WGS	13186	13320	20334	-0.01981		Hypothesized Mean Difference	0
0	Bullmastiff-D06183+S1282.WGS	13468	13320	20334	0.02042		df	42
0	Bullmastiff-D06184+S576.WGS	13473	13320	20334	0.02113		t Stat	2.13084
0	Bullmastiff-D06185+S575.WGS	13856	13320	20334	0.07578		P(T<=t) one-tail	0.0195001
0	Bullmastiff-D06186+S574.WGS	13827	13320	20334	0.07164		t Critical one-tail	1.68195
0	Bullmastiff-D06187+S591.WGS	14083	13320	20334	0.1082		P(T<=t) two-tail	0.0390002
0	Bullmastiff-D06188+S1629.WGS	13924	13320	20334	0.08548		t Critical two-tail	2.01808
0	Bullmastiff-D06189+S4089.WGS	13895	13320	20334	0.08134
0	Bullmastiff-PFZ13F12-Cornell.Illumina	13300	13320	20334	-0.003549
0	Bullmastiff-PFZ14D12-Cornell.Illumina	12965	13320	20334	-0.05134
0	Bullmastiff-PFZ14F11-Cornell.Illumina	12432	13320	20334	-0.1274
0	Bullmastiff-PFZ15B12-Cornell.Illumina	13931	13320	20334	0.08648
0	Bullmastiff-PFZ15C08-Cornell.Illumina	13572	13320	20334	0.03526
0	Bullmastiff-PFZ15E01-Cornell.Illumina	13467	13320	20334	0.02028
0	Bullmastiff-PFZ15E09-Cornell.Illumina	13072	13320	20334	-0.03608
0	Bullmastiff-PFZ15F09-Cornell.Illumina	13831	13320	20334	0.07221
0	Bullmastiff-PFZ15H02-Cornell.Illumina	12946	13320	20334	-0.05405
0	Bullmastiff-PFZ22A08-Cornell.Illumina	12985	13320	20334	-0.04849
0	Bullmastiff-PFZ22D07-Cornell.Illumina	12656	13320	20334	-0.09543
0	Bullmastiff-SID00176-Bern.WGS	14936	13320	20334	0.2299
0	Bullmastiff-SID00853-UK.Illumina	13184	13320	20334	-0.0201
Bullmastiff	12532-Purdue.AffyHD	13112	13290	20289	-0.02614
Bullmastiff	12537-Purdue.AffyHD	12825	13240	20205	-0.05956
Bullmastiff	13991-Purdue.AffyHD	13037	13200	20145	-0.02328
Bullmastiff	13992-Purdue.AffyHD	12948	13250	20218	-0.04294
Bullmastiff	13993-Purdue.AffyHD	14096	13240	20199	0.1236
Bullmastiff	13994-Purdue.AffyHD	13053	13100	20003	-0.006704
Bullmastiff	13996-Purdue.AffyHD	13465	13190	20131	0.04007
Bullmastiff	13997-Purdue.AffyHD	13196	13230	20191	-0.004752
Bullmastiff	Bullmastiff-12531-Purdue.AffyHD	13285	13320	20334	-0.005689
Bullmastiff	Bullmastiff-12534-Purdue.AffyHD	13208	13320	20334	-0.01668
Bullmastiff	Bullmastiff-12535-Purdue.AffyHD	13105	13320	20334	-0.03137
Bullmastiff	Bullmastiff-12536-Purdue.AffyHD	12904	13320	20334	-0.06005
Bullmastiff	Bullmastiff-12546-Purdue.AffyHD	13063	13320	20334	-0.03736
Bullmastiff	Bullmastiff-12556-Purdue.AffyHD	13835	13320	20334	0.07278
Bullmastiff	Bullmastiff-12559-Purdue.AffyHD	12823	13320	20334	-0.0716

## Sheet: CKCS
FID	IID	O(HOM)	E(HOM)	N(NM)	F
0	CavalierKingCharlesSpaniel-952-NIH.AffyAB	7922	8143	12406	-0.05188		t-Test: Two-Sample Assuming Equal Variances				F-Test Two-Sample for Variances
0	CavalierKingCharlesSpaniel-7279-NIH.AffyAB	8602	8143	12406	0.1076
0	CavalierKingCharlesSpaniel-13193-NIH.AffyAB	8319	8143	12406	0.04125			Variable 1	Variable 2			Variable 1	Variable 2
0	CavalierKingCharlesSpaniel-14518-NIH.AffyAB	8162	8143	12406	0.004417		Mean	0.0450807	0.0197612		Mean	0.0450807	0.0197612
0	CavalierKingCharlesSpaniel-14520-NIH.AffyAB	8272	8143	12406	0.03022		Variance	0.00739121	0.00693018		Variance	0.00739121	0.00693018
0	CavalierKingCharlesSpaniel-14911-NIH.AffyAB	8372	8143	12406	0.05368		Observations	254	44		Observations	254	44
0	CavalierKingCharlesSpaniel-14913-NIH.AffyAB	8384	8143	12406	0.0565		Pooled Variance	0.00732424			df	253	43
0	CavalierKingCharlesSpaniel-14916-NIH.AffyAB	8675	8143	12406	0.1248		Hypothesized Mean Difference	0			F	1.06653
0	CavalierKingCharlesSpaniel-15286-NIH.AffyAB	8631	8143	12406	0.1144		df	296			P(F<=f) one-tail	0.413686
0	CavalierKingCharlesSpaniel-16128-NIH.AffyAB	10234	8143	12406	0.4905		t Stat	1.8118			F Critical one-tail	1.51866
0	CavalierKingCharlesSpaniel-27325-NIH.AffyAB	7867	8143	12406	-0.06479		P(T<=t) one-tail	0.0355156
0	CavalierKingCharlesSpaniel-30677-NIH.AffyAB	8059	8143	12406	-0.01975		t Critical one-tail	1.65002
0	CavalierKingCharlesSpaniel-10000-NCState.AffyHD	8396	8143	12406	0.05931		P(T<=t) two-tail	0.0710312
0	CavalierKingCharlesSpaniel-10001-NCState.AffyHD	9141	8143	12406	0.2341		t Critical two-tail	1.96801
0	CavalierKingCharlesSpaniel-10002-NCState.AffyHD	8809	8143	12406	0.1562
0	CavalierKingCharlesSpaniel-10003-NCState.AffyHD	8474	8143	12406	0.07761
0	CavalierKingCharlesSpaniel-10004-NCState.AffyHD	8749	8143	12406	0.1421
0	CavalierKingCharlesSpaniel-10005-NCState.AffyHD	8270	8143	12406	0.02975
0	CavalierKingCharlesSpaniel-10006-NCState.AffyHD	8486	8143	12406	0.08042
0	CavalierKingCharlesSpaniel-10007-NCState.AffyHD	8696	8143	12406	0.1297
0	CavalierKingCharlesSpaniel-10008-NCState.AffyHD	8235	8143	12406	0.02154
0	CavalierKingCharlesSpaniel-10009-NCState.AffyHD	8523	8143	12406	0.0891
0	CavalierKingCharlesSpaniel-10010-NCState.AffyHD	8066	8143	12406	-0.0181
0	CavalierKingCharlesSpaniel-10011-NCState.AffyHD	8224	8143	12406	0.01896
0	CavalierKingCharlesSpaniel-10012-NCState.AffyHD	7806	8143	12406	-0.0791
0	CavalierKingCharlesSpaniel-10013-NCState.AffyHD	8123	8143	12406	-0.004732
0	CavalierKingCharlesSpaniel-10014-NCState.AffyHD	7987	8143	12406	-0.03664
0	CavalierKingCharlesSpaniel-10015-NCState.AffyHD	8074	8143	12406	-0.01623
0	CavalierKingCharlesSpaniel-10016-NCState.AffyHD	8302	8143	12406	0.03726
0	CavalierKingCharlesSpaniel-10017-NCState.AffyHD	8228	8143	12406	0.0199
0	CavalierKingCharlesSpaniel-10018-NCState.AffyHD	8338	8143	12406	0.0457
0	CavalierKingCharlesSpaniel-10019-NCState.AffyHD	8294	8143	12406	0.03538
0	CavalierKingCharlesSpaniel-10020-NCState.AffyHD	8084	8143	12406	-0.01388
0	CavalierKingCharlesSpaniel-10021-NCState.AffyHD	8239	8143	12406	0.02248
0	CavalierKingCharlesSpaniel-10022-NCState.AffyHD	8098	8143	12406	-0.0106
0	CavalierKingCharlesSpaniel-10023-NCState.AffyHD	8390	8143	12406	0.0579
0	CavalierKingCharlesSpaniel-10024-NCState.AffyHD	8125	8143	12406	-0.004263
0	CavalierKingCharlesSpaniel-10025-NCState.AffyHD	8026	8143	12406	-0.02749
0	CavalierKingCharlesSpaniel-10026-NCState.AffyHD	8404	8143	12406	0.06119
0	CavalierKingCharlesSpaniel-10027-NCState.AffyHD	8184	8143	12406	0.009578
0	CavalierKingCharlesSpaniel-10028-NCState.AffyHD	8411	8143	12406	0.06283
0	CavalierKingCharlesSpaniel-10029-NCState.AffyHD	8657	8143	12406	0.1205
0	CavalierKingCharlesSpaniel-10030-NCState.AffyHD	8933	8143	12406	0.1853
0	CavalierKingCharlesSpaniel-10031-NCState.AffyHD	8918	8143	12406	0.1818
0	CavalierKingCharlesSpaniel-CK006-Bern.WGS	8738	8143	12406	0.1395
0	CavalierKingCharlesSpaniel-CK023-Bern.WGS	8267	8143	12406	0.02905
0	CavalierKingCharlesSpaniel-10032-NCState.AffyHD	8741	8143	12406	0.1402
0	CavalierKingCharlesSpaniel-10033-NCState.AffyHD	8229	8143	12406	0.02013
0	CavalierKingCharlesSpaniel-10034-NCState.AffyHD	8505	8143	12406	0.08488
0	CavalierKingCharlesSpaniel-10035-NCState.AffyHD	7913	8143	12406	-0.05399
0	CavalierKingCharlesSpaniel-D00474.WGS	7844	8143	12406	-0.07018
0	CavalierKingCharlesSpaniel-D00876.WGS	8459	8143	12406	0.07409
0	CavalierKingCharlesSpaniel-D00960.WGS	8280	8143	12406	0.0321
0	CavalierKingCharlesSpaniel-D01104.WGS	8145	8143	12406	0.000429
0	CavalierKingCharlesSpaniel-D01312.WGS	8549	8143	12406	0.0952
0	CavalierKingCharlesSpaniel-D01878.WGS	8757	8143	12406	0.144
0	CavalierKingCharlesSpaniel-D01882.WGS	8932	8143	12406	0.185
0	CavalierKingCharlesSpaniel-D01952.WGS	7133	8143	12406	-0.237
0	CavalierKingCharlesSpaniel-D01953.WGS	7970	8143	12406	-0.04062
0	CavalierKingCharlesSpaniel-D02053.WGS	8521	8143	12406	0.08863
0	CavalierKingCharlesSpaniel-10036-NCState.AffyHD	9120	8143	12406	0.2292
0	CavalierKingCharlesSpaniel-10037-NCState.AffyHD	8337	8143	12406	0.04547
0	CavalierKingCharlesSpaniel-10038-NCState.AffyHD	8596	8143	12406	0.1062
0	CavalierKingCharlesSpaniel-10039-NCState.AffyHD	8062	8143	12406	-0.01904
0	CavalierKingCharlesSpaniel-10040-NCState.AffyHD	8994	8143	12406	0.1996
0	CavalierKingCharlesSpaniel-10041-NCState.AffyHD	8768	8143	12406	0.1466
0	CavalierKingCharlesSpaniel-10042-NCState.AffyHD	8506	8143	12406	0.08511
0	CavalierKingCharlesSpaniel-10043-NCState.AffyHD	8743	8143	12406	0.1407
0	CavalierKingCharlesSpaniel-10044-NCState.AffyHD	8116	8143	12406	-0.006374
0	CavalierKingCharlesSpaniel-10045-NCState.AffyHD	8821	8143	12406	0.159
0	CavalierKingCharlesSpaniel-10046-NCState.AffyHD	8196	8143	12406	0.01239
0	CavalierKingCharlesSpaniel-10047-NCState.AffyHD	8000	8143	12406	-0.03359
0	CavalierKingCharlesSpaniel-10048-NCState.AffyHD	8992	8143	12406	0.1991
0	CavalierKingCharlesSpaniel-10049-NCState.AffyHD	8454	8143	12406	0.07292
0	CavalierKingCharlesSpaniel-10050-NCState.AffyHD	8920	8143	12406	0.1822
0	CavalierKingCharlesSpaniel-10051-NCState.AffyHD	8795	8143	12406	0.1529
0	CavalierKingCharlesSpaniel-10052-NCState.AffyHD	8347	8143	12406	0.04782
0	CavalierKingCharlesSpaniel-10053-NCState.AffyHD	8427	8143	12406	0.06658
0	CavalierKingCharlesSpaniel-10054-NCState.AffyHD	9086	8143	12406	0.2212
0	CavalierKingCharlesSpaniel-10055-NCState.AffyHD	8456	8143	12406	0.07339
0	CavalierKingCharlesSpaniel-10056-NCState.AffyHD	8344	8143	12406	0.04711
0	CavalierKingCharlesSpaniel-10057-NCState.AffyHD	8088	8143	12406	-0.01294
0	CavalierKingCharlesSpaniel-10058-NCState.AffyHD	8595	8143	12406	0.106
0	CavalierKingCharlesSpaniel-10059-NCState.AffyHD	8466	8143	12406	0.07573
0	CavalierKingCharlesSpaniel-10060-NCState.AffyHD	7763	8143	12406	-0.08918
0	CavalierKingCharlesSpaniel-10061-NCState.AffyHD	8937	8143	12406	0.1862
0	CavalierKingCharlesSpaniel-10062-NCState.AffyHD	8468	8143	12406	0.0762
0	CavalierKingCharlesSpaniel-10063-NCState.AffyHD	8362	8143	12406	0.05133
0	CavalierKingCharlesSpaniel-10064-NCState.AffyHD	8513	8143	12406	0.08676
0	CavalierKingCharlesSpaniel-10065-NCState.AffyHD	8438	8143	12406	0.06916
0	CavalierKingCharlesSpaniel-10066-NCState.AffyHD	7955	8143	12406	-0.04414
0	CavalierKingCharlesSpaniel-10067-NCState.AffyHD	8394	8143	12406	0.05884
0	CavalierKingCharlesSpaniel-10068-NCState.AffyHD	9067	8143	12406	0.2167
0	CavalierKingCharlesSpaniel-10069-NCState.AffyHD	8130	8143	12406	-0.00309
0	CavalierKingCharlesSpaniel-10070-NCState.AffyHD	8340	8143	12406	0.04617
0	CavalierKingCharlesSpaniel-10071-NCState.AffyHD	8272	8143	12406	0.03022
0	CavalierKingCharlesSpaniel-10072-NCState.AffyHD	8362	8143	12406	0.05133
0	CavalierKingCharlesSpaniel-10073-NCState.AffyHD	8610	8143	12406	0.1095
0	CavalierKingCharlesSpaniel-10074-NCState.AffyHD	7965	8143	12406	-0.0418
0	CavalierKingCharlesSpaniel-10075-NCState.AffyHD	8588	8143	12406	0.1044
0	CavalierKingCharlesSpaniel-10076-NCState.AffyHD	8517	8143	12406	0.0877
0	CavalierKingCharlesSpaniel-10077-NCState.AffyHD	8279	8143	12406	0.03186
0	CavalierKingCharlesSpaniel-10078-NCState.AffyHD	8451	8143	12406	0.07221
0	CavalierKingCharlesSpaniel-10079-NCState.AffyHD	8426	8143	12406	0.06635
0	CavalierKingCharlesSpaniel-10080-NCState.AffyHD	8318	8143	12406	0.04101
0	CavalierKingCharlesSpaniel-10081-NCState.AffyHD	8253	8143	12406	0.02576
0	CavalierKingCharlesSpaniel-10082-NCState.AffyHD	7871	8143	12406	-0.06385
0	CavalierKingCharlesSpaniel-10083-NCState.AffyHD	8115	8143	12406	-0.006609
0	CavalierKingCharlesSpaniel-10084-NCState.AffyHD	8556	8143	12406	0.09684
0	CavalierKingCharlesSpaniel-10085-NCState.AffyHD	8360	8143	12406	0.05087
0	CavalierKingCharlesSpaniel-10086-NCState.AffyHD	8242	8143	12406	0.02318
0	CavalierKingCharlesSpaniel-10087-NCState.AffyHD	7640	8143	12406	-0.118
0	CavalierKingCharlesSpaniel-10088-NCState.AffyHD	8720	8143	12406	0.1353
0	CavalierKingCharlesSpaniel-10089-NCState.AffyHD	8225	8143	12406	0.0192
0	CavalierKingCharlesSpaniel-10090-NCState.AffyHD	8004	8143	12406	-0.03265
0	CavalierKingCharlesSpaniel-10091-NCState.AffyHD	8862	8143	12406	0.1686
0	CavalierKingCharlesSpaniel-10092-NCState.AffyHD	7889	8143	12406	-0.05962
0	CavalierKingCharlesSpaniel-10093-NCState.AffyHD	8052	8143	12406	-0.02139
0	CavalierKingCharlesSpaniel-10094-NCState.AffyHD	8195	8143	12406	0.01216
0	CavalierKingCharlesSpaniel-10095-NCState.AffyHD	8176	8143	12406	0.007701
0	CavalierKingCharlesSpaniel-10096-NCState.AffyHD	8047	8143	12406	-0.02256
0	CavalierKingCharlesSpaniel-10097-NCState.AffyHD	8516	8143	12406	0.08746
0	CavalierKingCharlesSpaniel-10098-NCState.AffyHD	8047	8143	12406	-0.02256
0	CavalierKingCharlesSpaniel-10099-NCState.AffyHD	8284	8143	12406	0.03304
0	CavalierKingCharlesSpaniel-10100-NCState.AffyHD	8571	8143	12406	0.1004
0	CavalierKingCharlesSpaniel-10101-NCState.AffyHD	8059	8143	12406	-0.01975
0	CavalierKingCharlesSpaniel-10102-NCState.AffyHD	8139	8143	12406	-0.0009785
0	CavalierKingCharlesSpaniel-10103-NCState.AffyHD	8732	8143	12406	0.1381
0	CavalierKingCharlesSpaniel-10104-NCState.AffyHD	8484	8143	12406	0.07995
0	CavalierKingCharlesSpaniel-10105-NCState.AffyHD	7816	8143	12406	-0.07675
0	CavalierKingCharlesSpaniel-10106-NCState.AffyHD	8450	8143	12406	0.07198
0	CavalierKingCharlesSpaniel-10107-NCState.AffyHD	8625	8143	12406	0.113
0	CavalierKingCharlesSpaniel-10108-NCState.AffyHD	8596	8143	12406	0.1062
0	CavalierKingCharlesSpaniel-10109-NCState.AffyHD	7928	8143	12406	-0.05048
0	CavalierKingCharlesSpaniel-10110-NCState.AffyHD	8243	8143	12406	0.02342
0	CavalierKingCharlesSpaniel-10111-NCState.AffyHD	8276	8143	12406	0.03116
0	CavalierKingCharlesSpaniel-10112-NCState.AffyHD	7655	8143	12406	-0.1145
0	CavalierKingCharlesSpaniel-10113-NCState.AffyHD	8424	8143	12406	0.06588
0	CavalierKingCharlesSpaniel-10114-NCState.AffyHD	8799	8143	12406	0.1538
0	CavalierKingCharlesSpaniel-10115-NCState.AffyHD	8682	8143	12406	0.1264
0	CavalierKingCharlesSpaniel-10116-NCState.AffyHD	8274	8143	12406	0.03069
0	CavalierKingCharlesSpaniel-10117-NCState.AffyHD	7750	8143	12406	-0.09223
0	CavalierKingCharlesSpaniel-10118-NCState.AffyHD	8288	8143	12406	0.03397
0	CavalierKingCharlesSpaniel-10119-NCState.AffyHD	8228	8143	12406	0.0199
0	CavalierKingCharlesSpaniel-10120-NCState.AffyHD	9114	8143	12406	0.2277
0	CavalierKingCharlesSpaniel-10121-NCState.AffyHD	8326	8143	12406	0.04289
0	CavalierKingCharlesSpaniel-10122-NCState.AffyHD	8430	8143	12406	0.06729
0	CavalierKingCharlesSpaniel-PFZ6A03-Cornell.Illumina	8192	8143	12406	0.01145
0	CavalierKingCharlesSpaniel-PFZ6B03-Cornell.Illumina	8389	8143	12406	0.05767
0	CavalierKingCharlesSpaniel-PFZ6D03-Cornell.Illumina	8339	8143	12406	0.04594
0	CavalierKingCharlesSpaniel-PFZ6F02-Cornell.Illumina	7976	8143	12406	-0.03922
0	CavalierKingCharlesSpaniel-PFZ6G02-Cornell.Illumina	8236	8143	12406	0.02178
0	CavalierKingCharlesSpaniel-PFZ7B02-Cornell.Illumina	8276	8143	12406	0.03116
0	CavalierKingCharlesSpaniel-PFZ9A03-Cornell.Illumina	8221	8143	12406	0.01826
0	CavalierKingCharlesSpaniel-PFZ9B03-Cornell.Illumina	8291	8143	12406	0.03468
0	CavalierKingCharlesSpaniel-PFZ9C02-Cornell.Illumina	8201	8143	12406	0.01357
0	CavalierKingCharlesSpaniel-PFZ31A01-Cornell.Illumina	8208	8143	12406	0.01521
0	CavalierKingCharlesSpaniel-PFZ31A02-Cornell.Illumina	8372	8143	12406	0.05368
0	CavalierKingCharlesSpaniel-PFZ31A03-Cornell.Illumina	8441	8143	12406	0.06987
0	CavalierKingCharlesSpaniel-PFZ31A04-Cornell.Illumina	8118	8143	12406	-0.005905
0	CavalierKingCharlesSpaniel-PFZ31B01-Cornell.Illumina	9571	8143	12406	0.3349
0	CavalierKingCharlesSpaniel-PFZ31B02-Cornell.Illumina	7842	8143	12406	-0.07065
0	CavalierKingCharlesSpaniel-PFZ31B03-Cornell.Illumina	8036	8143	12406	-0.02514
0	CavalierKingCharlesSpaniel-PFZ31B04-Cornell.Illumina	8218	8143	12406	0.01755
0	CavalierKingCharlesSpaniel-PFZ31C01-Cornell.Illumina	9006	8143	12406	0.2024
0	CavalierKingCharlesSpaniel-PFZ31C03-Cornell.Illumina	8614	8143	12406	0.1104
0	CavalierKingCharlesSpaniel-PFZ31D01-Cornell.Illumina	7953	8143	12406	-0.04461
0	CavalierKingCharlesSpaniel-PFZ31D03-Cornell.Illumina	8028	8143	12406	-0.02702
0	CavalierKingCharlesSpaniel-PFZ31E02-Cornell.Illumina	8094	8143	12406	-0.01153
0	CavalierKingCharlesSpaniel-PFZ31E03-Cornell.Illumina	8268	8143	12406	0.02928
0	CavalierKingCharlesSpaniel-PFZ31F02-Cornell.Illumina	8571	8143	12406	0.1004
0	CavalierKingCharlesSpaniel-PFZ31F03-Cornell.Illumina	7845	8143	12406	-0.06995
0	CavalierKingCharlesSpaniel-PFZ31G03-Cornell.Illumina	8169	8143	12406	0.006059
0	CavalierKingCharlesSpaniel-PFZ31H02-Cornell.Illumina	8073	8143	12406	-0.01646
0	CavalierKingCharlesSpaniel-PFZ31H03-Cornell.Illumina	8208	8143	12406	0.01521
0	CavalierKingCharlesSpaniel-PFZ32A04-Cornell.Illumina	7880	8143	12406	-0.06174
0	CavalierKingCharlesSpaniel-PFZ32B02-Cornell.Illumina	8079	8143	12406	-0.01505
0	CavalierKingCharlesSpaniel-PFZ32C04-Cornell.Illumina	8195	8143	12406	0.01216
0	CavalierKingCharlesSpaniel-PFZ32C05-Cornell.Illumina	8137	8143	12406	-0.001448
0	CavalierKingCharlesSpaniel-PFZ32D04-Cornell.Illumina	9023	8143	12406	0.2064
0	CavalierKingCharlesSpaniel-PFZ32E03-Cornell.Illumina	8194	8143	12406	0.01192
0	CavalierKingCharlesSpaniel-PFZ32E04-Cornell.Illumina	8057	8143	12406	-0.02021
0	CavalierKingCharlesSpaniel-PFZ32F02-Cornell.Illumina	8176	8143	12406	0.007701
0	CavalierKingCharlesSpaniel-PFZ32F03-Cornell.Illumina	7834	8143	12406	-0.07253
0	CavalierKingCharlesSpaniel-PFZ32F04-Cornell.Illumina	8165	8143	12406	0.005121
0	CavalierKingCharlesSpaniel-PFZ32F05-Cornell.Illumina	8692	8143	12406	0.1287
0	CavalierKingCharlesSpaniel-PFZ32G04-Cornell.Illumina	8053	8143	12406	-0.02115
0	CavalierKingCharlesSpaniel-PFZ32G05-Cornell.Illumina	8261	8143	12406	0.02764
0	CavalierKingCharlesSpaniel-PFZ32H03-Cornell.Illumina	8082	8143	12406	-0.01435
0	CavalierKingCharlesSpaniel-PFZ32H04-Cornell.Illumina	8163	8143	12406	0.004652
0	CavalierKingCharlesSpaniel-PFZ33D01-Cornell.Illumina	8288	8143	12406	0.03397
0	CavalierKingCharlesSpaniel-PFZ33F01-Cornell.Illumina	8289	8143	12406	0.03421
0	CavalierKingCharlesSpaniel-PFZ36A10-Cornell.Illumina	8822	8143	12406	0.1592
0	CavalierKingCharlesSpaniel-PFZ36B10-Cornell.Illumina	8207	8143	12406	0.01497
0	CavalierKingCharlesSpaniel-PFZ40C04-Cornell.Illumina	8363	8143	12406	0.05157
0	CavalierKingCharlesSpaniel-PFZ42F01-Cornell.Illumina	8324	8143	12406	0.04242
0	CavalierKingCharlesSpaniel-10123-NCState.AffyHD	8559	8143	12406	0.09755
0	CavalierKingCharlesSpaniel-10124-NCState.AffyHD	8325	8143	12406	0.04265
0	CavalierKingCharlesSpaniel-10125-NCState.AffyHD	8452	8143	12406	0.07245
0	CavalierKingCharlesSpaniel-10126-NCState.AffyHD	8255	8143	12406	0.02623
0	CavalierKingCharlesSpaniel-10127-NCState.AffyHD	8405	8143	12406	0.06142
0	CavalierKingCharlesSpaniel-10128-NCState.AffyHD	8189	8143	12406	0.01075
0	CavalierKingCharlesSpaniel-10129-NCState.AffyHD	8579	8143	12406	0.1022
0	CavalierKingCharlesSpaniel-10130-NCState.AffyHD	8451	8143	12406	0.07221
0	CavalierKingCharlesSpaniel-10131-NCState.AffyHD	8274	8143	12406	0.03069
0	CavalierKingCharlesSpaniel-10132-NCState.AffyHD	8228	8143	12406	0.0199
0	CavalierKingCharlesSpaniel-10133-NCState.AffyHD	8254	8143	12406	0.026
0	CavalierKingCharlesSpaniel-10134-NCState.AffyHD	7891	8143	12406	-0.05916
0	CavalierKingCharlesSpaniel-10135-NCState.AffyHD	8267	8143	12406	0.02905
0	CavalierKingCharlesSpaniel-10136-NCState.AffyHD	8286	8143	12406	0.03351
0	CavalierKingCharlesSpaniel-10137-NCState.AffyHD	7913	8143	12406	-0.05399
0	CavalierKingCharlesSpaniel-10138-NCState.AffyHD	7896	8143	12406	-0.05798
0	CavalierKingCharlesSpaniel-10139-NCState.AffyHD	8082	8143	12406	-0.01435
0	CavalierKingCharlesSpaniel-10140-NCState.AffyHD	8049	8143	12406	-0.02209
0	CavalierKingCharlesSpaniel-10141-NCState.AffyHD	8335	8143	12406	0.045
0	CavalierKingCharlesSpaniel-10142-NCState.AffyHD	8520	8143	12406	0.0884
0	CavalierKingCharlesSpaniel-10143-NCState.AffyHD	8139	8143	12406	-0.0009785
0	CavalierKingCharlesSpaniel-10144-NCState.AffyHD	8222	8143	12406	0.01849
0	CavalierKingCharlesSpaniel-10145-NCState.AffyHD	7880	8143	12406	-0.06174
0	CavalierKingCharlesSpaniel-10146-NCState.AffyHD	7770	8143	12406	-0.08754
0	CavalierKingCharlesSpaniel-10147-NCState.AffyHD	7980	8143	12406	-0.03828
0	CavalierKingCharlesSpaniel-10148-NCState.AffyHD	8486	8143	12406	0.08042
0	CavalierKingCharlesSpaniel-10149-NCState.AffyHD	8282	8143	12406	0.03257
0	CavalierKingCharlesSpaniel-10150-NCState.AffyHD	8238	8143	12406	0.02225
0	CavalierKingCharlesSpaniel-SID00101-Bern.WGS	8588	8143	12406	0.1044
0	CavalierKingCharlesSpaniel-SID00505-UK.Illumina	8492	8143	12406	0.08183
0	CavalierKingCharlesSpaniel-SID00547-UK.Illumina	8461	8143	12406	0.07456
0	CavalierKingCharlesSpaniel-SID00855-UK.Illumina	8077	8143	12406	-0.01552
0	CavalierKingCharlesSpaniel-SID00877-UK.Illumina	7982	8143	12406	-0.03781
0	CavalierKingCharlesSpaniel-SID01271-UK.Illumina	9047	8143	12406	0.212
0	CavalierKingCharlesSpaniel-SID01581-UK.Illumina	8253	8143	12406	0.02576
0	CavalierKingCharlesSpaniel-10151-NCState.AffyHD	8477	8143	12406	0.07831
0	CavalierKingCharlesSpaniel-10152-NCState.AffyHD	8278	8143	12406	0.03163
0	CavalierKingCharlesSpaniel-10153-NCState.AffyHD	6557	8143	12406	-0.3721
0	CavalierKingCharlesSpaniel-10154-NCState.AffyHD	8260	8143	12406	0.02741
0	CavalierKingCharlesSpaniel-10155-NCState.AffyHD	8421	8143	12406	0.06517
0	CavalierKingCharlesSpaniel-10156-NCState.AffyHD	8240	8143	12406	0.02271
0	CavalierKingCharlesSpaniel-10157-NCState.AffyHD	8131	8143	12406	-0.002855
0	CavalierKingCharlesSpaniel-10158-NCState.AffyHD	8152	8143	12406	0.002071
0	CavalierKingCharlesSpaniel-10159-NCState.AffyHD	8241	8143	12406	0.02295
0	CavalierKingCharlesSpaniel-10160-NCState.AffyHD	8775	8143	12406	0.1482
0	CavalierKingCharlesSpaniel-10161-NCState.AffyHD	8541	8143	12406	0.09333
0	CavalierKingCharlesSpaniel-10162-NCState.AffyHD	8176	8143	12406	0.007701
0	CavalierKingCharlesSpaniel-10163-NCState.AffyHD	7948	8143	12406	-0.04578
0	CavalierKingCharlesSpaniel-10164-NCState.AffyHD	9087	8143	12406	0.2214
0	CavalierKingCharlesSpaniel-10165-NCState.AffyHD	8771	8143	12406	0.1473
0	CavalierKingCharlesSpaniel-10166-NCState.AffyHD	8525	8143	12406	0.08957
0	CavalierKingCharlesSpaniel-10167-NCState.AffyHD	7847	8143	12406	-0.06948
0	CavalierKingCharlesSpaniel-10168-NCState.AffyHD	8369	8143	12406	0.05298
0	CavalierKingCharlesSpaniel-10169-NCState.AffyHD	8193	8143	12406	0.01169
0	CavalierKingCharlesSpaniel-10170-NCState.AffyHD	8616	8143	12406	0.1109
0	CavalierKingCharlesSpaniel-10171-NCState.AffyHD	9149	8143	12406	0.236
0	CavalierKingCharlesSpaniel-10172-NCState.AffyHD	8038	8143	12406	-0.02467
0	CavalierKingCharlesSpaniel-10173-NCState.AffyHD	8741	8143	12406	0.1402
CavalierKingCharlesSpaniel	12507-Purdue.AffyHD	8562	8017	12220	0.1297
CavalierKingCharlesSpaniel	12521-Purdue.AffyHD	8302	8089	12324	0.05033
CavalierKingCharlesSpaniel	12599-Purdue.AffyHD	7830	8087	12324	-0.06069
CavalierKingCharlesSpaniel	12600-Purdue.AffyHD	7899	8025	12234	-0.03
CavalierKingCharlesSpaniel	12602-Purdue.AffyHD	7420	7825	11929	-0.09858
CavalierKingCharlesSpaniel	12766-Purdue.AffyHD	8397	8118	12367	0.06572
CavalierKingCharlesSpaniel	12768-Purdue.AffyHD	8058	8101	12345	-0.01024
CavalierKingCharlesSpaniel	12770-Purdue.AffyHD	8067	8100	12337	-0.007892
CavalierKingCharlesSpaniel	13096-Purdue.AffyHD	7930	8125	12379	-0.04589
CavalierKingCharlesSpaniel	13100-Purdue.AffyHD	8219	8119	12369	0.02357
CavalierKingCharlesSpaniel	13104-Purdue.AffyHD	8126	8122	12374	0.0009239
CavalierKingCharlesSpaniel	13112-Purdue.AffyHD	8273	8121	12372	0.03577
CavalierKingCharlesSpaniel	13114-Purdue.AffyHD	8183	8131	12388	0.01214
CavalierKingCharlesSpaniel	13116-Purdue.AffyHD	8155	8120	12370	0.00832
CavalierKingCharlesSpaniel	13117-Purdue.AffyHD	8170	8128	12383	0.009973
CavalierKingCharlesSpaniel	13118-Purdue.AffyHD	9018	8115	12363	0.2125
CavalierKingCharlesSpaniel	13120-Purdue.AffyHD	7885	7963	12112	-0.01883
CavalierKingCharlesSpaniel	13122-Purdue.AffyHD	8232	8088	12326	0.03403
CavalierKingCharlesSpaniel	13123-Purdue.AffyHD	8192	8106	12350	0.02038
CavalierKingCharlesSpaniel	13124-Purdue.AffyHD	9406	8110	12357	0.3052
CavalierKingCharlesSpaniel	13126-Purdue.AffyHD	8172	8107	12353	0.01535
CavalierKingCharlesSpaniel	13127-Purdue.AffyHD	8029	8111	12358	-0.01943
CavalierKingCharlesSpaniel	13185-Purdue.AffyHD	8146	8069	12299	0.01829
CavalierKingCharlesSpaniel	13195-Purdue.AffyHD	7936	8088	12326	-0.03585
CavalierKingCharlesSpaniel	13200-Purdue.AffyHD	8383	8121	12373	0.06162
CavalierKingCharlesSpaniel	13203-Purdue.AffyHD	8000	8107	12353	-0.02522
CavalierKingCharlesSpaniel	13207-Purdue.AffyHD	9300	8077	12308	0.289
CavalierKingCharlesSpaniel	13578-Purdue.AffyHD	7852	8045	12262	-0.0457
CavalierKingCharlesSpaniel	13589-Purdue.AffyHD	7927	8101	12342	-0.04099
CavalierKingCharlesSpaniel	13590-Purdue.AffyHD	8198	8081	12315	0.02752
CavalierKingCharlesSpaniel	13747-Purdue.AffyHD	7704	8057	12277	-0.08358
CavalierKingCharlesSpaniel	14089-Purdue.AffyHD	7970	8093	12331	-0.02908
CavalierKingCharlesSpaniel	14242-Purdue.AffyHD	8030	8053	12273	-0.005391
CavalierKingCharlesSpaniel	14281-Purdue.AffyHD	7874	8127	12383	-0.05948
CavalierKingCharlesSpaniel	14282-Purdue.AffyHD	8267	8093	12328	0.04112
CavalierKingCharlesSpaniel	CavalierKingCharlesSpaniel-12509-Purdue.AffyHD	8113	8143	12406	-0.007078
CavalierKingCharlesSpaniel	CavalierKingCharlesSpaniel-12511-Purdue.AffyHD	8738	8143	12406	0.1395
CavalierKingCharlesSpaniel	CavalierKingCharlesSpaniel-12523-Purdue.AffyHD	8114	8143	12406	-0.006843
CavalierKingCharlesSpaniel	CavalierKingCharlesSpaniel-12569-Purdue.AffyHD	7986	8143	12406	-0.03687
CavalierKingCharlesSpaniel	CavalierKingCharlesSpaniel-12572-Purdue.AffyHD	8186	8143	12406	0.01005
CavalierKingCharlesSpaniel	CavalierKingCharlesSpaniel-12767-Purdue.AffyHD	8160	8143	12406	0.003948
CavalierKingCharlesSpaniel	CavalierKingCharlesSpaniel-12769-Purdue.AffyHD	8238	8143	12406	0.02225
CavalierKingCharlesSpaniel	CavalierKingCharlesSpaniel-13119-Purdue.AffyHD	8314	8143	12406	0.04007
CavalierKingCharlesSpaniel	CavalierKingCharlesSpaniel-13192-Purdue.AffyHD	7972	8143	12406	-0.04015

## Sheet: FrenchBulldog
FID	IID	O(HOM)	E(HOM)	N(NM)	F
0	FrenchBulldog-07304-NIH.Illumina	35410	32120	49227	0.1921		t-Test: Two-Sample Assuming Equal Variances				F-Test Two-Sample for Variances
0	FrenchBulldog-13145-NIH.Illumina	33612	32120	49227	0.08696
0	FrenchBulldog-14473-NIH.Illumina	32244	32120	49227	0.006967			Variable 1	Variable 2			Variable 1	Variable 2
0	FrenchBulldog-14477-NIH.Illumina	32826	32120	49227	0.041		Mean	0.0208208	-0.00506065		Mean	0.0208208	-0.00506065
0	FrenchBulldog-16071-NIH.Illumina	32449	32120	49227	0.01895		Variance	0.00279519	0.00702357		Variance	0.00279519	0.00702357
0	FrenchBulldog-16072-NIH.Illumina	33694	32120	49227	0.09175		Observations	65	22		Observations	65	22
0	FrenchBulldog-16073-NIH.Illumina	32838	32120	49227	0.0417		Pooled Variance	0.00383985			df	64	21
0	FrenchBulldog-27594-NIH.Illumina	34463	32120	49227	0.1367		Hypothesized Mean Difference	0			F	0.397972
0	FrenchBulldog-27595-NIH.Illumina	32937	32120	49227	0.04749		df	85			P(F<=f) one-tail	0.00251057
0	FrenchBulldog-28500-NIH.Illumina	32470	32120	49227	0.02018		t Stat	1.69332			F Critical one-tail	0.58029
0	FrenchBulldog-D04494+Fbul002.WGS	33033	32120	49227	0.0531		P(T<=t) one-tail	0.0470282
0	FrenchBulldog-D06106+S1727.WGS	32486	32120	49227	0.02112		t Critical one-tail	1.66298
0	FrenchBulldog-D06107+S3900.WGS	31605	32120	49227	-0.0304		P(T<=t) two-tail	0.0940564
0	FrenchBulldog-D06108+S1491.WGS	32873	32120	49227	0.04375		t Critical two-tail	1.98827
0	FrenchBulldog-D06109+S2146.WGS	31537	32120	49227	-0.03437
0	FrenchBulldog-D06110+S3838.WGS	31437	32120	49227	-0.04022
0	FrenchBulldog-D06111+S3388.WGS	32772	32120	49227	0.03784		t-Test: Two-Sample Assuming Unequal Variances
0	FrenchBulldog-D06112+S3495.WGS	31766	32120	49227	-0.02098
0	FrenchBulldog-D06113+S2367.WGS	31709	32120	49227	-0.02432			Variable 1	Variable 2
0	FrenchBulldog-D06114+S3616.WGS	33284	32120	49227	0.06778		Mean	0.0208208	-0.00506065
0	FrenchBulldog-D06115+S3484.WGS	32792	32120	49227	0.03901		Variance	0.00279519	0.00702357
0	FrenchBulldog-D06116+S1883.WGS	32346	32120	49227	0.01293		Observations	65	22
0	FrenchBulldog-D06117+S3902.WGS	32204	32120	49227	0.004628		Hypothesized Mean Difference	0
0	FrenchBulldog-D06118+S1998.WGS	32254	32120	49227	0.007551		df	27
0	FrenchBulldog-D06119+S2369.WGS	34214	32120	49227	0.1222		t Stat	1.35982
0	FrenchBulldog-D06120+S2335.WGS	31544	32120	49227	-0.03396		P(T<=t) one-tail	0.0925681
0	FrenchBulldog-D06121+S4071.WGS	31535	32120	49227	-0.03449		t Critical one-tail	1.70329
0	FrenchBulldog-D06122+S2368.WGS	33291	32120	49227	0.06819		P(T<=t) two-tail	0.185136
0	FrenchBulldog-FB046-Bern.WGS	32299	32120	49227	0.01018		t Critical two-tail	2.05183
0	FrenchBulldog-FB065-Bern.WGS	32251	32120	49227	0.007376
0	FrenchBulldog-FB067+FBD+26569-Bern.WGS	31459	32120	49227	-0.03893
0	FrenchBulldog-PFZ10E04-Cornell.Illumina	32109	32120	49227	-0.0009271
0	FrenchBulldog-PFZ10F04-Cornell.Illumina	33792	32120	49227	0.09748
0	FrenchBulldog-PFZ18F11-Cornell.Illumina	32953	32120	49227	0.04842
0	FrenchBulldog-PFZ19C10-Cornell.Illumina	31325	32120	49227	-0.04677
0	FrenchBulldog-PFZ19D09-Cornell.Illumina	32199	32120	49227	0.004335
0	FrenchBulldog-PFZ23B12-Cornell.Illumina	32427	32120	49227	0.01767
0	FrenchBulldog-PFZ23C12-Cornell.Illumina	31531	32120	49227	-0.03472
0	FrenchBulldog-PFZ23E12-Cornell.Illumina	31687	32120	49227	-0.0256
0	FrenchBulldog-PFZ23F08-Cornell.Illumina	35319	32120	49227	0.1868
0	FrenchBulldog-PFZ23F11-Cornell.Illumina	33101	32120	49227	0.05708
0	FrenchBulldog-PFZ23F12-Cornell.Illumina	31903	32120	49227	-0.01297
0	FrenchBulldog-PFZ23H10-Cornell.Illumina	32522	32120	49227	0.02322
0	FrenchBulldog-PFZ24A09-Cornell.Illumina	33269	32120	49227	0.0669
0	FrenchBulldog-PFZ24B09-Cornell.Illumina	31754	32120	49227	-0.02168
0	FrenchBulldog-PFZ24B10-Cornell.Illumina	32070	32120	49227	-0.003208
0	FrenchBulldog-PFZ24D09-Cornell.Illumina	32202	32120	49227	0.004511
0	FrenchBulldog-PFZ24D10-Cornell.Illumina	33484	32120	49227	0.07947
0	FrenchBulldog-PFZ24E11-Cornell.Illumina	31998	32120	49227	-0.007418
0	FrenchBulldog-PFZ24F12-Cornell.Illumina	31283	32120	49227	-0.04923
0	FrenchBulldog-PFZ24G08-Cornell.Illumina	32460	32120	49227	0.0196
0	FrenchBulldog-PFZ24G09-Cornell.Illumina	31932	32120	49227	-0.01128
0	FrenchBulldog-PFZ24G10-Cornell.Illumina	32455	32120	49227	0.0193
0	FrenchBulldog-PFZ24G12-Cornell.Illumina	32244	32120	49227	0.006967
0	FrenchBulldog-PFZ24H10-Cornell.Illumina	32631	32120	49227	0.0296
0	FrenchBulldog-PFZ24H12-Cornell.Illumina	31849	32120	49227	-0.01613
0	FrenchBulldog-PFZ34H09-Cornell.Illumina	31953	32120	49227	-0.01005
0	FrenchBulldog-PFZ36D05-Cornell.Illumina	31675	32120	49227	-0.0263
0	FrenchBulldog-SID00225-Bern.WGS	31562	32120	49227	-0.03291
0	FrenchBulldog-SID00861-UK.Illumina	32394	32120	49227	0.01574
0	FrenchBulldog-SID00899-UK.Illumina	33316	32120	49227	0.06965
0	FrenchBulldog-SID00932-UK.Illumina	32178	32120	49227	0.003107
0	FrenchBulldog-SID01384-UK.Illumina	30680	32120	49227	-0.08448
0	FrenchBulldog-SID01619-UK.Illumina	32414	32120	49227	0.01691
0	FrenchBulldog-SID01620-UK.Illumina	32954	32120	49227	0.04848
FrenchBulldog	12542-Purdue.AffyHD	32599	32070	49144	0.03089
FrenchBulldog	12547-Purdue.AffyHD	29474	31350	48077	-0.112
FrenchBulldog	12557-Purdue.AffyHD	31418	31910	48901	-0.02903
FrenchBulldog	12558-Purdue.AffyHD	32678	32040	49103	0.03726
FrenchBulldog	12561-Purdue.AffyHD	35620	32060	49129	0.2085
FrenchBulldog	12562-Purdue.AffyHD	30819	30730	47151	0.00568
FrenchBulldog	13569-Purdue.AffyHD	33090	32040	49103	0.06137
FrenchBulldog	13571-Purdue.AffyHD	30732	32080	49160	-0.07901
FrenchBulldog	13574-Purdue.AffyHD	27099	30520	46837	-0.2095
FrenchBulldog	13575-Purdue.AffyHD	33066	32090	49174	0.05712
FrenchBulldog	13577-Purdue.AffyHD	32053	32050	49108	0.0003356
FrenchBulldog	13579-Purdue.AffyHD	33331	32050	49109	0.07531
FrenchBulldog	13608-Purdue.AffyHD	31164	31930	48944	-0.04514
FrenchBulldog	14091-Purdue.AffyHD	32186	31770	48694	0.02463
FrenchBulldog	14317-Purdue.AffyHD	31711	32050	49107	-0.01965
FrenchBulldog	FrenchBulldog-12548-Purdue.AffyHD	31933	32120	49227	-0.01122
FrenchBulldog	FrenchBulldog-12550-Purdue.AffyHD	31111	32120	49227	-0.05928
FrenchBulldog	FrenchBulldog-12552-Purdue.AffyHD	32137	32120	49227	0.0007101
FrenchBulldog	FrenchBulldog-12554-Purdue.AffyHD	33313	32120	49227	0.06947
FrenchBulldog	FrenchBulldog-12555-Purdue.AffyHD	30253	32120	49227	-0.1095
FrenchBulldog	FrenchBulldog-12563-Purdue.AffyHD	32655	32120	49227	0.031
FrenchBulldog	FrenchBulldog-12623-Purdue.AffyHD	31453	32120	49227	-0.03928

## Sheet: GR
FID	IID	O(HOM)	E(HOM)	N(NM)	F
0	GoldenRetriever-07286-NIH.Illumina	35532	32920	50589	0.1478		t-Test: Two-Sample Assuming Equal Variances				F-Test Two-Sample for Variances
0	GoldenRetriever-4-MSU.AffyAB	34442	32920	50589	0.08609
0	GoldenRetriever-90-MSU.AffyAB	35860	32920	50589	0.1663			Variable 1	Variable 2			Variable 1	Variable 2
0	GoldenRetriever-112-MSU.AffyAB	34029	32920	50589	0.06271		Mean	0.0559629	0.00317877		Mean	0.0559629	0.00317877
0	GoldenRetriever-145w-MSU.AffyAB	32499	32920	50589	-0.02388		Variance	0.0102288	0.0064664		Variance	0.0102288	0.0064664
0	GoldenRetriever-199-MSU.AffyAB	35441	32920	50589	0.1426		Observations	471	22		Observations	471	22
0	GoldenRetriever-283-MSU.AffyAB	32284	32920	50589	-0.03605		Pooled Variance	0.0100679			df	470	21
0	GoldenRetriever-305-MSU.AffyAB	31377	32920	50589	-0.08739		Hypothesized Mean Difference	0			F	1.58183
0	GoldenRetriever-306-MSU.AffyAB	32553	32920	50589	-0.02083		df	491			P(F<=f) one-tail	0.104305
0	GoldenRetriever-320-MSU.AffyAB	32999	32920	50589	0.004415		t Stat	2.41176			F Critical one-tail	1.82585
0	GoldenRetriever-322-MSU.AffyAB	32546	32920	50589	-0.02122		P(T<=t) one-tail	0.00812087
0	GoldenRetriever-324-MSU.AffyAB	32310	32920	50589	-0.03458		t Critical one-tail	1.64796
0	GoldenRetriever-338-MSU.AffyAB	31957	32920	50589	-0.05456		P(T<=t) two-tail	0.0162417
0	GoldenRetriever-344-MSU.AffyAB	34535	32920	50589	0.09135		t Critical two-tail	1.96481
0	GoldenRetriever-345-MSU.AffyAB	32381	32920	50589	-0.03056
0	GoldenRetriever-356-MSU.AffyAB	37990	32920	50589	0.2869
0	GoldenRetriever-357-MSU.AffyAB	32707	32920	50589	-0.01211
0	GoldenRetriever-402-MSU.AffyAB	33160	32920	50589	0.01353
0	GoldenRetriever-415-MSU.AffyAB	31472	32920	50589	-0.08201
0	GoldenRetriever-417-MSU.AffyAB	33270	32920	50589	0.01975
0	GoldenRetriever-422-MSU.AffyAB	35459	32920	50589	0.1436
0	GoldenRetriever-453-MSU.AffyAB	32440	32920	50589	-0.02722
0	GoldenRetriever-550-MSU.AffyAB	34312	32920	50589	0.07873
0	GoldenRetriever-554-MSU.AffyAB	36453	32920	50589	0.1999
0	GoldenRetriever-582-MSU.AffyAB	33806	32920	50589	0.05009
0	GoldenRetriever-585-MSU.AffyAB	33418	32920	50589	0.02813
0	GoldenRetriever-589-MSU.AffyAB	35109	32920	50589	0.1238
0	GoldenRetriever-590-MSU.AffyAB	34945	32920	50589	0.1146
0	GoldenRetriever-615-MSU.AffyAB	37121	32920	50589	0.2377
0	GoldenRetriever-616-MSU.AffyAB	31564	32920	50589	-0.07681
0	GoldenRetriever-617-MSU.AffyAB	35031	32920	50589	0.1194
0	GoldenRetriever-618-MSU.AffyAB	33668	32920	50589	0.04228
0	GoldenRetriever-619-MSU.AffyAB	35428	32920	50589	0.1419
0	GoldenRetriever-620-MSU.AffyAB	35569	32920	50589	0.1499
0	GoldenRetriever-621-MSU.AffyAB	34197	32920	50589	0.07222
0	GoldenRetriever-622-MSU.AffyAB	35320	32920	50589	0.1358
0	GoldenRetriever-623-MSU.AffyAB	33594	32920	50589	0.03809
0	GoldenRetriever-624-MSU.AffyAB	36397	32920	50589	0.1967
0	GoldenRetriever-625-MSU.AffyAB	34260	32920	50589	0.07579
0	GoldenRetriever-626-MSU.AffyAB	34973	32920	50589	0.1161
0	GoldenRetriever-627-MSU.AffyAB	33601	32920	50589	0.03849
0	GoldenRetriever-629-MSU.AffyAB	34901	32920	50589	0.1121
0	GoldenRetriever-630-MSU.AffyAB	33887	32920	50589	0.05468
0	GoldenRetriever-631-MSU.AffyAB	35738	32920	50589	0.1594
0	GoldenRetriever-632-MSU.AffyAB	37139	32920	50589	0.2387
0	GoldenRetriever-633-MSU.AffyAB	33580	32920	50589	0.0373
0	GoldenRetriever-634-MSU.AffyAB	34081	32920	50589	0.06566
0	GoldenRetriever-635-MSU.AffyAB	33339	32920	50589	0.02366
0	GoldenRetriever-636-MSU.AffyAB	33485	32920	50589	0.03192
0	GoldenRetriever-3967-Cornell.Illumina	33810	32920	50589	0.05032
0	GoldenRetriever-12728-NIH.AffyAB	34630	32920	50589	0.09673
0	GoldenRetriever-12729-NIH.AffyAB	32701	32920	50589	-0.01245
0	GoldenRetriever-12730-NIH.AffyAB	35607	32920	50589	0.152
0	GoldenRetriever-12731-NIH.AffyAB	34485	32920	50589	0.08852
0	GoldenRetriever-12732-NIH.AffyAB	34040	32920	50589	0.06333
0	GoldenRetriever-12733-NIH.AffyAB	37578	32920	50589	0.2636
0	GoldenRetriever-12734-NIH.AffyAB	34757	32920	50589	0.1039
0	GoldenRetriever-12735-NIH.AffyAB	36026	32920	50589	0.1757
0	GoldenRetriever-12737-NIH.AffyAB	34522	32920	50589	0.09062
0	GoldenRetriever-12741-NIH.AffyAB	36769	32920	50589	0.2178
0	GoldenRetriever-12742-NIH.AffyAB	34209	32920	50589	0.0729
0	GoldenRetriever-12744-NIH.AffyAB	33055	32920	50589	0.007584
0	GoldenRetriever-26997-NIH.Illumina	35037	32920	50589	0.1198
0	GoldenRetriever-27004-NIH.Illumina	36153	32920	50589	0.1829
0	GoldenRetriever-27005-NIH.Illumina	34594	32920	50589	0.09469
0	GoldenRetriever-27014-NIH.Illumina	35176	32920	50589	0.1276
0	GoldenRetriever-91072S13-NIH.WGS	32194	32920	50589	-0.04115
0	GoldenRetriever-140447S11-NIH.WGS	34689	32920	50589	0.1001
0	GoldenRetriever-164612S9-NIH.WGS	33337	32920	50589	0.02355
0	GoldenRetriever-172384S14-NIH.WGS	31988	32920	50589	-0.05281
0	GoldenRetriever-173006S10-NIH.WGS	32645	32920	50589	-0.01562
0	GoldenRetriever-175885S12-NIH.WGS	32437	32920	50589	-0.02739
0	GoldenRetriever-241571-UMN.AffyHD	37565	32920	50589	0.2628
0	GoldenRetriever-D00257.WGS	37560	32920	50589	0.2626
0	GoldenRetriever-D00258.WGS	36596	32920	50589	0.208
0	GoldenRetriever-D02706+WT133.WGS	32058	32920	50589	-0.04885
0	GoldenRetriever-D03552.WGS	31571	32920	50589	-0.07641
0	GoldenRetriever-D05936+11842.WGS	31621	32920	50589	-0.07358
0	GoldenRetriever-D05937+11843.WGS	35317	32920	50589	0.1356
0	GoldenRetriever-D05938+11844.WGS	32165	32920	50589	-0.04279
0	GoldenRetriever-D05942+11741.WGS	31783	32920	50589	-0.06441
0	GoldenRetriever-D06255+S2290.WGS	34328	32920	50589	0.07964
0	GoldenRetriever-D06256+S1209.WGS	35496	32920	50589	0.1457
0	GoldenRetriever-D06257+S1312.WGS	34617	32920	50589	0.09599
0	GoldenRetriever-D06258+S1656.WGS	36679	32920	50589	0.2127
0	GoldenRetriever-D06259+S1831.WGS	32728	32920	50589	-0.01092
0	GoldenRetriever-D06260+S227.WGS	32495	32920	50589	-0.02411
0	GoldenRetriever-D06261+S17.WGS	35066	32920	50589	0.1214
0	GoldenRetriever-D06262+S2098.WGS	33520	32920	50589	0.0339
0	GoldenRetriever-D06263+S2016.WGS	35863	32920	50589	0.1665
0	GoldenRetriever-D06264+S2007.WGS	33003	32920	50589	0.004641
0	GoldenRetriever-D06265+S812.WGS	35783	32920	50589	0.162
0	GoldenRetriever-D06266+S2006.WGS	33494	32920	50589	0.03243
0	GoldenRetriever-D06267+S2001.WGS	33622	32920	50589	0.03968
0	GoldenRetriever-D06268+S2003.WGS	36056	32920	50589	0.1774
0	GoldenRetriever-D06269+S2023.WGS	34706	32920	50589	0.101
0	GoldenRetriever-D06270+S2017.WGS	35239	32920	50589	0.1312
0	GoldenRetriever-D06271+S1949.WGS	34512	32920	50589	0.09005
0	GoldenRetriever-D06272+S1468.WGS	35085	32920	50589	0.1225
0	GoldenRetriever-D06273+S1543.WGS	35396	32920	50589	0.1401
0	GoldenRetriever-D06274+S1890.WGS	36293	32920	50589	0.1909
0	GoldenRetriever-D06275+S1936.WGS	34817	32920	50589	0.1073
0	GoldenRetriever-D06276+S1645.WGS	35732	32920	50589	0.1591
0	GoldenRetriever-D06277+S1950.WGS	32489	32920	50589	-0.02445
0	GoldenRetriever-D06278+S808.WGS	32694	32920	50589	-0.01285
0	GoldenRetriever-D06279+S809.WGS	32877	32920	50589	-0.00249
0	GoldenRetriever-D06280+S810.WGS	32775	32920	50589	-0.008263
0	GoldenRetriever-D06281+S730.WGS	37494	32920	50589	0.2588
0	GoldenRetriever-D06282+S4101.WGS	33270	32920	50589	0.01975
0	GoldenRetriever-D06283+S4102.WGS	31211	32920	50589	-0.09679
0	GoldenRetriever-D06284+S4103.WGS	35183	32920	50589	0.128
0	GoldenRetriever-D06285+S460.WGS	40197	32920	50589	0.4118
0	GoldenRetriever-GoldenRetriever01-NIH.WGS	33434	32920	50589	0.02904
0	GoldenRetriever-GoldenRetriever02-NIH.WGS	32711	32920	50589	-0.01189
0	GoldenRetriever-GoldenRetriever03-NIH.WGS	32444	32920	50589	-0.027
0	GoldenRetriever-GoldenRetriever04-NIH.WGS	28867	32920	50589	-0.2295
0	GoldenRetriever-GoldenRetriever05-NIH.WGS	31446	32920	50589	-0.08348
0	GoldenRetriever-GoldenRetriever06-NIH.WGS	32928	32920	50589	0.0003963
0	GoldenRetriever-GoldenRetriever07-NIH.WGS	32494	32920	50589	-0.02417
0	GoldenRetriever-GoldenRetriever08-NIH.WGS	31680	32920	50589	-0.07024
0	GoldenRetriever-GoldenRetriever09-NIH.WGS	33270	32920	50589	0.01975
0	GoldenRetriever-GoldenRetriever10-NIH.WGS	36211	32920	50589	0.1862
0	GoldenRetriever-GoldenRetriever11-NIH.WGS	36082	32920	50589	0.1789
0	GoldenRetriever-GoldenRetriever13-NIH.WGS	32826	32920	50589	-0.005377
0	GoldenRetriever-GR0855-Bern.WGS	33761	32920	50589	0.04754
0	GoldenRetriever-GR0859-Bern.WGS	33068	32920	50589	0.00832
0	GoldenRetriever-GR0860-Bern.WGS	32567	32920	50589	-0.02004
0	GoldenRetriever-GR0892-Bern.WGS	36880	32920	50589	0.2241
0	GoldenRetriever-GR1153+16525-Bern.WGS	32682	32920	50589	-0.01353
0	GoldenRetriever-GR1154+T13683-Bern.WGS	32974	32920	50589	0.003
0	GoldenRetriever-GR1155+T14931-Bern.WGS	34897	32920	50589	0.1118
0	GoldenRetriever-GR1156+T15774-Bern.WGS	35488	32920	50589	0.1453
0	GoldenRetriever-GR1161-Bern.WGS	35034	32920	50589	0.1196
0	GoldenRetriever-GR1214+Dog2-Bern.WGS	36658	32920	50589	0.2115
0	GoldenRetriever-GRPU49-MSU.Illumina	34923	32920	50589	0.1133
0	GoldenRetriever-GRPU72-MSU.Illumina	33163	32920	50589	0.0137
0	GoldenRetriever-GRPU158-MSU.Illumina	33934	32920	50589	0.05734
0	GoldenRetriever-GRPU218-MSU.Illumina	34009	32920	50589	0.06158
0	GoldenRetriever-GRPU304-MSU.Illumina	32306	32920	50589	-0.03481
0	GoldenRetriever-GRPU314-MSU.Illumina	33168	32920	50589	0.01398
0	GoldenRetriever-GRPU315-MSU.Illumina	34261	32920	50589	0.07584
0	GoldenRetriever-GRPU316-MSU.Illumina	33637	32920	50589	0.04053
0	GoldenRetriever-GRPU317-MSU.Illumina	32653	32920	50589	-0.01517
0	GoldenRetriever-GRPU318-MSU.Illumina	33214	32920	50589	0.01658
0	GoldenRetriever-GRPU319-MSU.Illumina	32886	32920	50589	-0.001981
0	GoldenRetriever-GRPU321-MSU.Illumina	34018	32920	50589	0.06209
0	GoldenRetriever-GRPU327-MSU.Illumina	31649	32920	50589	-0.07199
0	GoldenRetriever-GRPU328-MSU.Illumina	31987	32920	50589	-0.05286
0	GoldenRetriever-GRPU329-MSU.Illumina	34648	32920	50589	0.09775
0	GoldenRetriever-GRPU330-MSU.Illumina	34274	32920	50589	0.07658
0	GoldenRetriever-GRPU332-MSU.Illumina	33927	32920	50589	0.05694
0	GoldenRetriever-GRPU333-MSU.Illumina	35268	32920	50589	0.1328
0	GoldenRetriever-GRPU334-MSU.Illumina	36162	32920	50589	0.1834
0	GoldenRetriever-GRPU342-MSU.Illumina	34622	32920	50589	0.09628
0	GoldenRetriever-GRPU346-UMN.Illumina	34177	32920	50589	0.07109
0	GoldenRetriever-GRPU347-MSU.Illumina	35634	32920	50589	0.1536
0	GoldenRetriever-GRPU348-MSU.Illumina	33638	32920	50589	0.04058
0	GoldenRetriever-GRPU349-MSU.Illumina	33236	32920	50589	0.01783
0	GoldenRetriever-GRPU350-MSU.Illumina	32988	32920	50589	0.003792
0	GoldenRetriever-GRPU351-UMN.Illumina	33652	32920	50589	0.04137
0	GoldenRetriever-GRPU352-UMN.Illumina	34214	32920	50589	0.07318
0	GoldenRetriever-GRPU354-UMN.Illumina	33468	32920	50589	0.03096
0	GoldenRetriever-GRPU355-MSU.Illumina	34198	32920	50589	0.07228
0	GoldenRetriever-GRPU358-MSU.Illumina	33919	32920	50589	0.05649
0	GoldenRetriever-GRPU359-MSU.Illumina	33763	32920	50589	0.04766
0	GoldenRetriever-GRPU360-MSU.Illumina	34968	32920	50589	0.1159
0	GoldenRetriever-GRPU361-MSU.Illumina	35014	32920	50589	0.1185
0	GoldenRetriever-GRPU362-MSU.Illumina	35034	32920	50589	0.1196
0	GoldenRetriever-GRPU365-MSU.Illumina	32888	32920	50589	-0.001868
0	GoldenRetriever-GRPU367-MSU.Illumina	34573	32920	50589	0.0935
0	GoldenRetriever-GRPU369-MSU.Illumina	35365	32920	50589	0.1383
0	GoldenRetriever-GRPU408-UMN.Illumina	33391	32920	50589	0.0266
0	GoldenRetriever-GRPU419-MSU.Illumina	34152	32920	50589	0.06967
0	GoldenRetriever-GRPU460-UMN.Illumina	32994	32920	50589	0.004132
0	GoldenRetriever-GRPU475-UMN.Illumina	37692	32920	50589	0.27
0	GoldenRetriever-GRPU481-UMN.Illumina	32916	32920	50589	-0.0002829
0	GoldenRetriever-GRPU591-UMN.Illumina	35206	32920	50589	0.1293
0	GoldenRetriever-GRPU592-UMN.Illumina	34616	32920	50589	0.09594
0	GoldenRetriever-GRPU594-UMN.Illumina	34887	32920	50589	0.1113
0	GoldenRetriever-GRPU595-UMN.Illumina	35591	32920	50589	0.1511
0	GoldenRetriever-GRPU596-UMN.Illumina	33542	32920	50589	0.03515
0	GoldenRetriever-GRPU597-UMN.Illumina	35642	32920	50589	0.154
0	GoldenRetriever-GRPU598-UMN.Illumina	33060	32920	50589	0.007867
0	GoldenRetriever-GRPU599-UMN.Illumina	31661	32920	50589	-0.07132
0	GoldenRetriever-GRPU600-UMN.Illumina	33573	32920	50589	0.0369
0	GoldenRetriever-GRPU603-UMN.Illumina	34650	32920	50589	0.09786
0	GoldenRetriever-GRPU604-UMN.Illumina	34310	32920	50589	0.07862
0	GoldenRetriever-GRPU605-UMN.Illumina	35212	32920	50589	0.1297
0	GoldenRetriever-GRPU606-UMN.Illumina	34173	32920	50589	0.07086
0	GoldenRetriever-GRPU607-UMN.Illumina	33320	32920	50589	0.02258
0	GoldenRetriever-GRPU608-UMN.Illumina	36233	32920	50589	0.1875
0	GoldenRetriever-GRPU609-UMN.Illumina	34567	32920	50589	0.09316
0	GoldenRetriever-GRPU610-UMN.Illumina	35542	32920	50589	0.1483
0	GoldenRetriever-GRPU611-UMN.Illumina	36317	32920	50589	0.1922
0	GoldenRetriever-GRPU612-UMN.Illumina	34605	32920	50589	0.09531
0	GoldenRetriever-GRPU614-UMN.Illumina	32589	32920	50589	-0.01879
0	GoldenRetriever-GRPUw120-MSU.Illumina	34048	32920	50589	0.06379
0	GoldenRetriever-GT214-LUPA.Illumina	33200	32920	50589	0.01579
0	GoldenRetriever-GT215-LUPA.Illumina	34090	32920	50589	0.06616
0	GoldenRetriever-GT216-LUPA.Illumina	34995	32920	50589	0.1174
0	GoldenRetriever-GT217-LUPA.Illumina	36508	32920	50589	0.203
0	GoldenRetriever-GT218-LUPA.Illumina	34566	32920	50589	0.09311
0	GoldenRetriever-GT219-LUPA.Illumina	32280	32920	50589	-0.03628
0	GoldenRetriever-GT220-LUPA.Illumina	32133	32920	50589	-0.0446
0	GoldenRetriever-GT221-LUPA.Illumina	33316	32920	50589	0.02236
0	GoldenRetriever-GT222-LUPA.Illumina	31744	32920	50589	-0.06662
0	GoldenRetriever-GT223-LUPA.Illumina	34958	32920	50589	0.1153
0	GoldenRetriever-GT224-LUPA.Illumina	28555	32920	50589	-0.2471
0	GoldenRetriever-GT225-LUPA.Illumina	36260	32920	50589	0.189
0	GoldenRetriever-IN40-Cornell.Illumina	27967	32920	50589	-0.2804
0	GoldenRetriever-PFZ4B02-Cornell.Illumina	32979	32920	50589	0.003283
0	GoldenRetriever-PFZ4B07-Cornell.Illumina	32050	32920	50589	-0.0493
0	GoldenRetriever-PFZ4B11-Cornell.Illumina	35937	32920	50589	0.1707
0	GoldenRetriever-PFZ4D04-Cornell.Illumina	33525	32920	50589	0.03419
0	GoldenRetriever-PFZ4D08-Cornell.Illumina	32280	32920	50589	-0.03628
0	GoldenRetriever-PFZ4E01-Cornell.Illumina	33261	32920	50589	0.01924
0	GoldenRetriever-PFZ4E07-Cornell.Illumina	32947	32920	50589	0.001472
0	GoldenRetriever-PFZ4E09-Cornell.Illumina	32897	32920	50589	-0.001358
0	GoldenRetriever-PFZ4F08-Cornell.Illumina	33887	32920	50589	0.05468
0	GoldenRetriever-PFZ4G01-Cornell.Illumina	32757	32920	50589	-0.009282
0	GoldenRetriever-PFZ4G06-Cornell.Illumina	32868	32920	50589	-0.003
0	GoldenRetriever-PFZ4H04-Cornell.Illumina	33019	32920	50589	0.005547
0	GoldenRetriever-PFZ5A08-Cornell.Illumina	32529	32920	50589	-0.02219
0	GoldenRetriever-PFZ5D06-Cornell.Illumina	34618	32920	50589	0.09605
0	GoldenRetriever-PFZ5D07-Cornell.Illumina	34494	32920	50589	0.08903
0	GoldenRetriever-PFZ5E02-Cornell.Illumina	37008	32920	50589	0.2313
0	GoldenRetriever-PFZ5E09-Cornell.Illumina	31967	32920	50589	-0.054
0	GoldenRetriever-PFZ5F02-Cornell.Illumina	33357	32920	50589	0.02468
0	GoldenRetriever-PFZ5G09-Cornell.Illumina	32586	32920	50589	-0.01896
0	GoldenRetriever-PFZ7A03-Cornell.Illumina	35091	32920	50589	0.1228
0	GoldenRetriever-PFZ7A04-Cornell.Illumina	33231	32920	50589	0.01755
0	GoldenRetriever-PFZ7A05-Cornell.Illumina	33177	32920	50589	0.01449
0	GoldenRetriever-PFZ7A06-Cornell.Illumina	32981	32920	50589	0.003396
0	GoldenRetriever-PFZ7A07-Cornell.Illumina	33963	32920	50589	0.05898
0	GoldenRetriever-PFZ7A08-Cornell.Illumina	32658	32920	50589	-0.01489
0	GoldenRetriever-PFZ7A09-Cornell.Illumina	33337	32920	50589	0.02355
0	GoldenRetriever-PFZ7B03-Cornell.Illumina	34422	32920	50589	0.08496
0	GoldenRetriever-PFZ7B04-Cornell.Illumina	34050	32920	50589	0.0639
0	GoldenRetriever-PFZ7B06-Cornell.Illumina	32220	32920	50589	-0.03968
0	GoldenRetriever-PFZ7B07-Cornell.Illumina	33051	32920	50589	0.007358
0	GoldenRetriever-PFZ7B08-Cornell.Illumina	35445	32920	50589	0.1429
0	GoldenRetriever-PFZ7B09-Cornell.Illumina	33322	32920	50589	0.0227
0	GoldenRetriever-PFZ7C03-Cornell.Illumina	35662	32920	50589	0.1551
0	GoldenRetriever-PFZ7C04-Cornell.Illumina	34955	32920	50589	0.1151
0	GoldenRetriever-PFZ7C05-Cornell.Illumina	33185	32920	50589	0.01494
0	GoldenRetriever-PFZ7C06-Cornell.Illumina	35123	32920	50589	0.1246
0	GoldenRetriever-PFZ7C07-Cornell.Illumina	34130	32920	50589	0.06843
0	GoldenRetriever-PFZ7C08-Cornell.Illumina	35500	32920	50589	0.146
0	GoldenRetriever-PFZ7C09-Cornell.Illumina	32680	32920	50589	-0.01364
0	GoldenRetriever-PFZ7D03-Cornell.Illumina	31649	32920	50589	-0.07199
0	GoldenRetriever-PFZ7D06-Cornell.Illumina	35775	32920	50589	0.1615
0	GoldenRetriever-PFZ7D07-Cornell.Illumina	34066	32920	50589	0.06481
0	GoldenRetriever-PFZ7D08-Cornell.Illumina	33972	32920	50589	0.05949
0	GoldenRetriever-PFZ7E03-Cornell.Illumina	34117	32920	50589	0.06769
0	GoldenRetriever-PFZ7E05-Cornell.Illumina	33733	32920	50589	0.04596
0	GoldenRetriever-PFZ7E06-Cornell.Illumina	34739	32920	50589	0.1029
0	GoldenRetriever-PFZ7E07-Cornell.Illumina	33472	32920	50589	0.03119
0	GoldenRetriever-PFZ7E08-Cornell.Illumina	32921	32920	50589	1.118e-07
0	GoldenRetriever-PFZ7F03-Cornell.Illumina	35437	32920	50589	0.1424
0	GoldenRetriever-PFZ7F04-Cornell.Illumina	34065	32920	50589	0.06475
0	GoldenRetriever-PFZ7F05-Cornell.Illumina	35598	32920	50589	0.1515
0	GoldenRetriever-PFZ7F06-Cornell.Illumina	36254	32920	50589	0.1886
0	GoldenRetriever-PFZ7F07-Cornell.Illumina	32608	32920	50589	-0.01772
0	GoldenRetriever-PFZ7F08-Cornell.Illumina	32209	32920	50589	-0.0403
0	GoldenRetriever-PFZ7H02-Cornell.Illumina	34384	32920	50589	0.08281
0	GoldenRetriever-PFZ7H04-Cornell.Illumina	32910	32920	50589	-0.0006225
0	GoldenRetriever-PFZ7H05-Cornell.Illumina	33806	32920	50589	0.05009
0	GoldenRetriever-PFZ7H06-Cornell.Illumina	33279	32920	50589	0.02026
0	GoldenRetriever-PFZ7H08-Cornell.Illumina	32370	32920	50589	-0.03119
0	GoldenRetriever-PFZ8A04-Cornell.Illumina	35235	32920	50589	0.131
0	GoldenRetriever-PFZ8B01-Cornell.Illumina	32271	32920	50589	-0.03679
0	GoldenRetriever-PFZ8B04-Cornell.Illumina	32656	32920	50589	-0.015
0	GoldenRetriever-PFZ8B05-Cornell.Illumina	32974	32920	50589	0.003
0	GoldenRetriever-PFZ8B06-Cornell.Illumina	32720	32920	50589	-0.01138
0	GoldenRetriever-PFZ8B07-Cornell.Illumina	34592	32920	50589	0.09458
0	GoldenRetriever-PFZ8B10-Cornell.Illumina	34591	32920	50589	0.09452
0	GoldenRetriever-PFZ8C06-Cornell.Illumina	32705	32920	50589	-0.01223
0	GoldenRetriever-PFZ8C09-Cornell.Illumina	33006	32920	50589	0.004811
0	GoldenRetriever-PFZ8D07-Cornell.Illumina	32791	32920	50589	-0.007358
0	GoldenRetriever-PFZ8E02-Cornell.Illumina	38147	32920	50589	0.2958
0	GoldenRetriever-PFZ8E03-Cornell.Illumina	32909	32920	50589	-0.0006791
0	GoldenRetriever-PFZ8E04-Cornell.Illumina	32435	32920	50589	-0.02751
0	GoldenRetriever-PFZ8E09-Cornell.Illumina	31589	32920	50589	-0.07539
0	GoldenRetriever-PFZ8E10-Cornell.Illumina	34732	32920	50589	0.1025
0	GoldenRetriever-PFZ8F04-Cornell.Illumina	33115	32920	50589	0.01098
0	GoldenRetriever-PFZ8F10-Cornell.Illumina	35413	32920	50589	0.141
0	GoldenRetriever-PFZ8H07-Cornell.Illumina	36803	32920	50589	0.2197
0	GoldenRetriever-PFZ8H09-Cornell.Illumina	35932	32920	50589	0.1704
0	GoldenRetriever-PFZ8H10-Cornell.Illumina	32669	32920	50589	-0.01426
0	GoldenRetriever-PFZ9C04-Cornell.Illumina	28556	32920	50589	-0.2471
0	GoldenRetriever-PFZ9C10-Cornell.Illumina	32545	32920	50589	-0.02128
0	GoldenRetriever-PFZ9D07-Cornell.Illumina	32353	32920	50589	-0.03215
0	GoldenRetriever-PFZ9F03-Cornell.Illumina	29386	32920	50589	-0.2001
0	GoldenRetriever-PFZ9F09-Cornell.Illumina	36926	32920	50589	0.2267
0	GoldenRetriever-PFZ9F10-Cornell.Illumina	36989	32920	50589	0.2302
0	GoldenRetriever-PFZ9G04-Cornell.Illumina	32130	32920	50589	-0.04477
0	GoldenRetriever-PFZ15B06-Cornell.Illumina	32272	32920	50589	-0.03673
0	GoldenRetriever-PFZ15D06-Cornell.Illumina	33704	32920	50589	0.04432
0	GoldenRetriever-PFZ16D03-Cornell.Illumina	34953	32920	50589	0.115
0	GoldenRetriever-PFZ20A04-Cornell.Illumina	33925	32920	50589	0.05683
0	GoldenRetriever-PFZ20D02-Cornell.Illumina	32245	32920	50589	-0.03826
0	GoldenRetriever-PFZ20F01-Cornell.Illumina	32893	32920	50589	-0.001585
0	GoldenRetriever-PFZ20G01-Cornell.Illumina	36945	32920	50589	0.2278
0	GoldenRetriever-PFZ20H02-Cornell.Illumina	32133	32920	50589	-0.0446
0	GoldenRetriever-PFZ20H03-Cornell.Illumina	32366	32920	50589	-0.03141
0	GoldenRetriever-PFZ21B06-Cornell.Illumina	35569	32920	50589	0.1499
0	GoldenRetriever-PFZ21E07-Cornell.Illumina	34704	32920	50589	0.1009
0	GoldenRetriever-PFZ21G06-Cornell.Illumina	32623	32920	50589	-0.01687
0	GoldenRetriever-PFZ22B07-Cornell.Illumina	31960	32920	50589	-0.05439
0	GoldenRetriever-PFZ23A02-Cornell.Illumina	32739	32920	50589	-0.0103
0	GoldenRetriever-PFZ23A03-Cornell.Illumina	35987	32920	50589	0.1735
0	GoldenRetriever-PFZ23B01-Cornell.Illumina	32900	32920	50589	-0.001188
0	GoldenRetriever-PFZ23B02-Cornell.Illumina	32390	32920	50589	-0.03005
0	GoldenRetriever-PFZ23C02-Cornell.Illumina	31976	32920	50589	-0.05349
0	GoldenRetriever-PFZ23C03-Cornell.Illumina	35131	32920	50589	0.1251
0	GoldenRetriever-PFZ23D02-Cornell.Illumina	31908	32920	50589	-0.05734
0	GoldenRetriever-PFZ23E01-Cornell.Illumina	30393	32920	50589	-0.1431
0	GoldenRetriever-PFZ23E04-Cornell.Illumina	34009	32920	50589	0.06158
0	GoldenRetriever-PFZ23F01-Cornell.Illumina	32331	32920	50589	-0.03339
0	GoldenRetriever-PFZ23G01-Cornell.Illumina	35647	32920	50589	0.1543
0	GoldenRetriever-PFZ23H01-Cornell.Illumina	31891	32920	50589	-0.0583
0	GoldenRetriever-PFZ24A01-Cornell.Illumina	31806	32920	50589	-0.06311
0	GoldenRetriever-PFZ24B03-Cornell.Illumina	32722	32920	50589	-0.01126
0	GoldenRetriever-PFZ24E02-Cornell.Illumina	32827	32920	50589	-0.00532
0	GoldenRetriever-PFZ24E03-Cornell.Illumina	30743	32920	50589	-0.1233
0	GoldenRetriever-PFZ24F01-Cornell.Illumina	32685	32920	50589	-0.01336
0	GoldenRetriever-PFZ24F03-Cornell.Illumina	29261	32920	50589	-0.2072
0	GoldenRetriever-PFZ24G02-Cornell.Illumina	32882	32920	50589	-0.002207
0	GoldenRetriever-PFZ24H02-Cornell.Illumina	34224	32920	50589	0.07375
0	GoldenRetriever-PFZ25A11-Cornell.Illumina	34499	32920	50589	0.08931
0	GoldenRetriever-PFZ25C11-Cornell.Illumina	33572	32920	50589	0.03685
0	GoldenRetriever-PFZ25D12-Cornell.Illumina	32815	32920	50589	-0.005999
0	GoldenRetriever-PFZ25F01-Cornell.Illumina	32321	32920	50589	-0.03396
0	GoldenRetriever-PFZ26A02-Cornell.Illumina	33597	32920	50589	0.03826
0	GoldenRetriever-PFZ26A05-Cornell.Illumina	35840	32920	50589	0.1652
0	GoldenRetriever-PFZ26B01-Cornell.Illumina	32118	32920	50589	-0.04545
0	GoldenRetriever-PFZ26B07-Cornell.Illumina	34729	32920	50589	0.1023
0	GoldenRetriever-PFZ26B08-Cornell.Illumina	33973	32920	50589	0.05954
0	GoldenRetriever-PFZ26C01-Cornell.Illumina	32835	32920	50589	-0.004867
0	GoldenRetriever-PFZ26C02-Cornell.Illumina	32701	32920	50589	-0.01245
0	GoldenRetriever-PFZ26D01-Cornell.Illumina	33220	32920	50589	0.01692
0	GoldenRetriever-PFZ26E01-Cornell.Illumina	33731	32920	50589	0.04585
0	GoldenRetriever-PFZ26F01-Cornell.Illumina	37107	32920	50589	0.2369
0	GoldenRetriever-PFZ26F02-Cornell.Illumina	31801	32920	50589	-0.06339
0	GoldenRetriever-PFZ26F03-Cornell.Illumina	32076	32920	50589	-0.04783
0	GoldenRetriever-PFZ26F06-Cornell.Illumina	32493	32920	50589	-0.02422
0	GoldenRetriever-PFZ26F07-Cornell.Illumina	33494	32920	50589	0.03243
0	GoldenRetriever-PFZ26G01-Cornell.Illumina	32576	32920	50589	-0.01953
0	GoldenRetriever-PFZ26G03-Cornell.Illumina	34064	32920	50589	0.06469
0	GoldenRetriever-PFZ26G07-Cornell.Illumina	32101	32920	50589	-0.04641
0	GoldenRetriever-PFZ26H01-Cornell.Illumina	32804	32920	50589	-0.006622
0	GoldenRetriever-PFZ26H03-Cornell.Illumina	32025	32920	50589	-0.05071
0	GoldenRetriever-PFZ26H04-Cornell.Illumina	32623	32920	50589	-0.01687
0	GoldenRetriever-PFZ26H07-Cornell.Illumina	34628	32920	50589	0.09662
0	GoldenRetriever-PFZ27A01-Cornell.Illumina	32279	32920	50589	-0.03634
0	GoldenRetriever-PFZ27B01-Cornell.Illumina	34576	32920	50589	0.09367
0	GoldenRetriever-PFZ27C01-Cornell.Illumina	32020	32920	50589	-0.051
0	GoldenRetriever-PFZ27C09-Cornell.Illumina	33703	32920	50589	0.04426
0	GoldenRetriever-PFZ27C11-Cornell.Illumina	33605	32920	50589	0.03871
0	GoldenRetriever-PFZ27E01-Cornell.Illumina	34170	32920	50589	0.07069
0	GoldenRetriever-PFZ27E06-Cornell.Illumina	32630	32920	50589	-0.01647
0	GoldenRetriever-PFZ27E12-Cornell.Illumina	32934	32920	50589	0.0007359
0	GoldenRetriever-PFZ27F05-Cornell.Illumina	31666	32920	50589	-0.07103
0	GoldenRetriever-PFZ27F10-Cornell.Illumina	33948	32920	50589	0.05813
0	GoldenRetriever-PFZ27G07-Cornell.Illumina	34800	32920	50589	0.1064
0	GoldenRetriever-PFZ27H03-Cornell.Illumina	33551	32920	50589	0.03566
0	GoldenRetriever-PFZ29A04-Cornell.Illumina	33853	32920	50589	0.05275
0	GoldenRetriever-PFZ29A05-Cornell.Illumina	32408	32920	50589	-0.02904
0	GoldenRetriever-PFZ29B04-Cornell.Illumina	33860	32920	50589	0.05315
0	GoldenRetriever-PFZ29C04-Cornell.Illumina	32563	32920	50589	-0.02026
0	GoldenRetriever-PFZ29D04-Cornell.Illumina	33617	32920	50589	0.03939
0	GoldenRetriever-PFZ29E04-Cornell.Illumina	32366	32920	50589	-0.03141
0	GoldenRetriever-PFZ29G04-Cornell.Illumina	36076	32920	50589	0.1786
0	GoldenRetriever-PFZ29H03-Cornell.Illumina	34151	32920	50589	0.06962
0	GoldenRetriever-PFZ29H04-Cornell.Illumina	31488	32920	50589	-0.08111
0	GoldenRetriever-PFZ31B11-Cornell.Illumina	35452	32920	50589	0.1433
0	GoldenRetriever-PFZ32A09-Cornell.Illumina	37370	32920	50589	0.2518
0	GoldenRetriever-PFZ32E07-Cornell.Illumina	37008	32920	50589	0.2313
0	GoldenRetriever-PFZ32F07-Cornell.Illumina	33362	32920	50589	0.02496
0	GoldenRetriever-PFZ32G07-Cornell.Illumina	32154	32920	50589	-0.04341
0	GoldenRetriever-PFZ32H07-Cornell.Illumina	32547	32920	50589	-0.02117
0	GoldenRetriever-PFZ34B07-Cornell.Illumina	32287	32920	50589	-0.03588
0	GoldenRetriever-PFZ34G04-Cornell.Illumina	35595	32920	50589	0.1513
0	GoldenRetriever-PFZ34G08-Cornell.Illumina	33177	32920	50589	0.01449
0	GoldenRetriever-PFZ35A04-Cornell.Illumina	28646	32920	50589	-0.242
0	GoldenRetriever-PFZ35A07-Cornell.Illumina	30570	32920	50589	-0.1331
0	GoldenRetriever-PFZ35G12-Cornell.Illumina	37238	32920	50589	0.2443
0	GoldenRetriever-PFZ35H06-Cornell.Illumina	32006	32920	50589	-0.05179
0	GoldenRetriever-PFZ36A11-Cornell.Illumina	37887	32920	50589	0.2811
0	GoldenRetriever-PFZ36A12-Cornell.Illumina	33536	32920	50589	0.03481
0	GoldenRetriever-PFZ36B11-Cornell.Illumina	32528	32920	50589	-0.02224
0	GoldenRetriever-PFZ36B12-Cornell.Illumina	33086	32920	50589	0.009339
0	GoldenRetriever-PFZ36C07-Cornell.Illumina	35143	32920	50589	0.1258
0	GoldenRetriever-PFZ36C11-Cornell.Illumina	35210	32920	50589	0.1296
0	GoldenRetriever-PFZ36D11-Cornell.Illumina	32196	32920	50589	-0.04103
0	GoldenRetriever-PFZ36D12-Cornell.Illumina	37021	32920	50589	0.2321
0	GoldenRetriever-PFZ36E11-Cornell.Illumina	35221	32920	50589	0.1302
0	GoldenRetriever-PFZ36E12-Cornell.Illumina	35444	32920	50589	0.1428
0	GoldenRetriever-PFZ36F10-Cornell.Illumina	34664	32920	50589	0.09865
0	GoldenRetriever-PFZ36F11-Cornell.Illumina	33313	32920	50589	0.02219
0	GoldenRetriever-PFZ36G10-Cornell.Illumina	31282	32920	50589	-0.09277
0	GoldenRetriever-PFZ36G11-Cornell.Illumina	33487	32920	50589	0.03204
0	GoldenRetriever-PFZ36H10-Cornell.Illumina	32763	32920	50589	-0.008943
0	GoldenRetriever-PFZ36H11-Cornell.Illumina	33002	32920	50589	0.004585
0	GoldenRetriever-PFZ37A09-Cornell.Illumina	33552	32920	50589	0.03571
0	GoldenRetriever-PFZ37B09-Cornell.Illumina	35666	32920	50589	0.1554
0	GoldenRetriever-PFZ37B10-Cornell.Illumina	32365	32920	50589	-0.03147
0	GoldenRetriever-PFZ37C09-Cornell.Illumina	37498	32920	50589	0.2591
0	GoldenRetriever-PFZ37D10-Cornell.Illumina	35598	32920	50589	0.1515
0	GoldenRetriever-PFZ37E10-Cornell.Illumina	33101	32920	50589	0.01019
0	GoldenRetriever-PFZ37F09-Cornell.Illumina	33075	32920	50589	0.008716
0	GoldenRetriever-PFZ38A11-Cornell.Illumina	38509	32920	50589	0.3163
0	GoldenRetriever-PFZ38B03-Cornell.Illumina	32235	32920	50589	-0.03883
0	GoldenRetriever-PFZ38C02-Cornell.Illumina	39529	32920	50589	0.374
0	GoldenRetriever-PFZ38C09-Cornell.Illumina	36359	32920	50589	0.1946
0	GoldenRetriever-PFZ38C10-Cornell.Illumina	29081	32920	50589	-0.2173
0	GoldenRetriever-PFZ38C11-Cornell.Illumina	35962	32920	50589	0.1721
0	GoldenRetriever-PFZ38D09-Cornell.Illumina	37040	32920	50589	0.2331
0	GoldenRetriever-PFZ38D11-Cornell.Illumina	32466	32920	50589	-0.02575
0	GoldenRetriever-PFZ38E04-Cornell.Illumina	32622	32920	50589	-0.01692
0	GoldenRetriever-PFZ38F01-Cornell.Illumina	32037	32920	50589	-0.05003
0	GoldenRetriever-PFZ38F11-Cornell.Illumina	33351	32920	50589	0.02434
0	GoldenRetriever-PFZ38G10-Cornell.Illumina	38173	32920	50589	0.2973
0	GoldenRetriever-PFZ38H10-Cornell.Illumina	35851	32920	50589	0.1658
0	GoldenRetriever-PFZ38H12-Cornell.Illumina	33637	32920	50589	0.04053
0	GoldenRetriever-PFZ39A01-Cornell.Illumina	33424	32920	50589	0.02847
0	GoldenRetriever-PFZ39C03-Cornell.Illumina	34787	32920	50589	0.1056
0	GoldenRetriever-PFZ39C04-Cornell.Illumina	39067	32920	50589	0.3479
0	GoldenRetriever-PFZ39D02-Cornell.Illumina	33034	32920	50589	0.006396
0	GoldenRetriever-PFZ39G05-Cornell.Illumina	29715	32920	50589	-0.1815
0	GoldenRetriever-PFZ40B06-Cornell.Illumina	38806	32920	50589	0.3331
0	GoldenRetriever-PFZ40C06-Cornell.Illumina	38501	32920	50589	0.3158
0	GoldenRetriever-PFZ40F06-Cornell.Illumina	36203	32920	50589	0.1858
0	GoldenRetriever-PFZ40G05-Cornell.Illumina	35202	32920	50589	0.1291
0	GoldenRetriever-PFZ41A09-Cornell.Illumina	33673	32920	50589	0.04256
0	GoldenRetriever-PFZ41D11-Cornell.Illumina	32669	32920	50589	-0.01426
0	GoldenRetriever-PFZ41F06-Cornell.Illumina	33248	32920	50589	0.01851
0	GoldenRetriever-PFZ41G08-Cornell.Illumina	33875	32920	50589	0.054
0	GoldenRetriever-PFZ41H11-Cornell.Illumina	32376	32920	50589	-0.03085
0	GoldenRetriever-PFZ42B05-Cornell.Illumina	33215	32920	50589	0.01664
0	GoldenRetriever-PFZ42E01-Cornell.Illumina	32076	32920	50589	-0.04783
0	GoldenRetriever-PFZ42G01-Cornell.Illumina	32367	32920	50589	-0.03136
0	GoldenRetriever-PFZ42H06-Cornell.Illumina	31874	32920	50589	-0.05926
0	GoldenRetriever-PFZ43A10-Cornell.Illumina	31381	32920	50589	-0.08716
0	GoldenRetriever-PFZ43A11-Cornell.Illumina	31528	32920	50589	-0.07884
0	GoldenRetriever-PFZ43B04-Cornell.Illumina	33075	32920	50589	0.008716
0	GoldenRetriever-PFZ43B11-Cornell.Illumina	34473	32920	50589	0.08784
0	GoldenRetriever-PFZ43C04-Cornell.Illumina	32908	32920	50589	-0.0007357
0	GoldenRetriever-PFZ43G07-Cornell.Illumina	33080	32920	50589	0.008999
0	GoldenRetriever-PFZ43H09-Cornell.Illumina	37598	32920	50589	0.2647
0	GoldenRetriever-PFZ44B10-Cornell.Illumina	37096	32920	50589	0.2363
0	GoldenRetriever-PFZ44H02-Cornell.Illumina	32697	32920	50589	-0.01268
0	GoldenRetriever-PFZ44H07-Cornell.Illumina	33532	32920	50589	0.03458
0	GoldenRetriever-PFZ44H09-Cornell.Illumina	32767	32920	50589	-0.008716
0	GoldenRetriever-SID00089-UK.Illumina	35838	32920	50589	0.1651
0	GoldenRetriever-SID00092-UK.Illumina	34928	32920	50589	0.1136
0	GoldenRetriever-SID00096-UK.Illumina	35265	32920	50589	0.1327
0	GoldenRetriever-SID00430-UK.Illumina	35961	32920	50589	0.1721
0	GoldenRetriever-SID00843-UK.Illumina	34593	32920	50589	0.09463
0	GoldenRetriever-SID00854-UK.Illumina	33882	32920	50589	0.05439
0	GoldenRetriever-SID00857-UK.Illumina	35769	32920	50589	0.1612
0	GoldenRetriever-SID00871-UK.Illumina	33893	32920	50589	0.05501
0	GoldenRetriever-SID00882-UK.Illumina	33337	32920	50589	0.02355
0	GoldenRetriever-SID00889-UK.Illumina	32532	32920	50589	-0.02202
0	GoldenRetriever-SID00922-UK.Illumina	36335	32920	50589	0.1932
0	GoldenRetriever-SID00930-UK.Illumina	36656	32920	50589	0.2114
0	GoldenRetriever-SID00940-UK.Illumina	33523	32920	50589	0.03407
0	GoldenRetriever-SID00956-UK.Illumina	36196	32920	50589	0.1854
0	GoldenRetriever-SID00958-UK.Illumina	33897	32920	50589	0.05524
0	GoldenRetriever-SID01764-UK.Illumina	35356	32920	50589	0.1378
0	GoldenRetriever-SRS932149-Bern.WGS	36508	32920	50589	0.203
GoldenRetriever	12505-Purdue.AffyHD	33985	31870	48995	0.1234
GoldenRetriever	12529-Purdue.AffyHD	31218	32050	49275	-0.04855
GoldenRetriever	12601-Purdue.AffyHD	32077	31850	48961	0.01338
GoldenRetriever	12612-Purdue.AffyHD	31378	32080	49311	-0.04074
GoldenRetriever	12613-Purdue.AffyHD	29674	31550	48514	-0.1108
GoldenRetriever	12628-Purdue.AffyHD	30742	32030	49237	-0.07479
GoldenRetriever	13030-Purdue.AffyHD	32729	32040	49248	0.04016
GoldenRetriever	13031-Purdue.AffyHD	33219	31960	49124	0.07331
GoldenRetriever	13032-Purdue.AffyHD	32530	32080	49321	0.02588
GoldenRetriever	13036-Purdue.AffyHD	34013	32040	49257	0.1144
GoldenRetriever	13038-Purdue.AffyHD	31384	31960	49131	-0.03376
GoldenRetriever	13043-Purdue.AffyHD	33502	32010	49208	0.08672
GoldenRetriever	13044-Purdue.AffyHD	35302	31940	49101	0.1961
GoldenRetriever	13062-Purdue.AffyHD	31667	32080	49313	-0.02401
GoldenRetriever	13570-Purdue.AffyHD	32350	31880	48998	0.02774
GoldenRetriever	13605-Purdue.AffyHD	30068	31790	48875	-0.101
GoldenRetriever	13609-Purdue.AffyHD	29874	31780	48848	-0.1119
GoldenRetriever	GoldenRetriever-12517-Purdue.AffyHD	31425	32110	49366	-0.03994
GoldenRetriever	GoldenRetriever-12526-Purdue.AffyHD	31933	32110	49366	-0.01049
GoldenRetriever	GoldenRetriever-12607-Purdue.AffyHD	32039	32110	49366	-0.004347
GoldenRetriever	GoldenRetriever-12610-Purdue.AffyHD	31021	32110	49366	-0.06335
GoldenRetriever	GoldenRetriever-13041-Purdue.AffyHD	32675	32110	49366	0.03252

## Sheet: GD
FID	IID	O(HOM)	E(HOM)	N(NM)	F
0	GreatDane-2-NCState.AffyAB	45635	46700	71804	-0.0424		t-Test: Two-Sample Assuming Equal Variances				F-Test Two-Sample for Variances
0	GreatDane-6-NCState.AffyAB	46352	46700	71804	-0.01384
0	GreatDane-10-NCState.AffyAB	46551	46700	71804	-0.005914			Variable 1	Variable 2			Variable 1	Variable 2
0	GreatDane-13-NCState.AffyAB	45524	46700	71804	-0.04682		Mean	0.0490741	-0.0232444		Mean	0.0490741	-0.0232444
0	GreatDane-14-NCState.AffyAB	48008	46700	71804	0.05212		Variance	0.0137133	0.00151378		Variance	0.0137133	0.00151378
0	GreatDane-177-NCState.AffyAB	46324	46700	71804	-0.01496		Observations	97	14		Observations	97	14
0	GreatDane-178-NCState.AffyAB	46406	46700	71804	-0.01169		Pooled Variance	0.0122583			df	96	13
0	GreatDane-179-NCState.AffyAB	44678	46700	71804	-0.08052		Hypothesized Mean Difference	0			F	9.05899
0	GreatDane-180-NCState.AffyAB	45908	46700	71804	-0.03153		df	109			P(F<=f) one-tail	4.40077e-05
0	GreatDane-181-NCState.AffyAB	46394	46700	71804	-0.01217		t Stat	2.28466			F Critical one-tail	2.26362
0	GreatDane-183-NCState.AffyAB	45367	46700	71804	-0.05308		P(T<=t) one-tail	0.0121345
0	GreatDane-185-NCState.AffyAB	47462	46700	71804	0.03037		t Critical one-tail	1.65895
0	GreatDane-186-NCState.AffyAB	45284	46700	71804	-0.05638		P(T<=t) two-tail	0.0242689
0	GreatDane-187-NCState.AffyAB	46774	46700	71804	0.002969		t Critical two-tail	1.98197
0	GreatDane-188-NCState.AffyAB	46920	46700	71804	0.008785
0	GreatDane-189-NCState.AffyAB	50849	46700	71804	0.1653
0	GreatDane-190-NCState.AffyAB	48674	46700	71804	0.07865		t-Test: Two-Sample Assuming Unequal Variances
0	GreatDane-196-NCState.AffyAB	50170	46700	71804	0.1382
0	GreatDane-197-NCState.AffyAB	45993	46700	71804	-0.02814			Variable 1	Variable 2
0	GreatDane-198-NCState.AffyAB	47211	46700	71804	0.02038		Mean	0.0490741	-0.0232444
0	GreatDane-199-NCState.AffyAB	48053	46700	71804	0.05392		Variance	0.0137133	0.00151378
0	GreatDane-200-NCState.AffyAB	45470	46700	71804	-0.04897		Observations	97	14
0	GreatDane-201-NCState.AffyAB	46296	46700	71804	-0.01607		Hypothesized Mean Difference	0
0	GreatDane-202-NCState.AffyAB	55187	46700	71804	0.3381		df	56
0	GreatDane-203-NCState.AffyAB	45853	46700	71804	-0.03372		t Stat	4.57839
0	GreatDane-205-NCState.AffyAB	49931	46700	71804	0.1287		P(T<=t) one-tail	1.32657e-05
0	GreatDane-209-NCState.AffyAB	45546	46700	71804	-0.04595		t Critical one-tail	1.67252
0	GreatDane-212-NCState.AffyAB	52041	46700	71804	0.2128		P(T<=t) two-tail	2.65315e-05
0	GreatDane-213-NCState.AffyAB	45787	46700	71804	-0.03635		t Critical two-tail	2.00324
0	GreatDane-214-NCState.AffyAB	45660	46700	71804	-0.04141
0	GreatDane-218-NCState.AffyAB	44983	46700	71804	-0.06837
0	GreatDane-219-NCState.AffyAB	45114	46700	71804	-0.06315
0	GreatDane-222-NCState.AffyAB	45456	46700	71804	-0.04953
0	GreatDane-225-NCState.AffyAB	45999	46700	71804	-0.0279
0	GreatDane-226-NCState.AffyAB	58424	46700	71804	0.467
0	GreatDane-227-NCState.AffyAB	45119	46700	71804	-0.06296
0	GreatDane-228-NCState.AffyAB	45537	46700	71804	-0.04631
0	GreatDane-235-NCState.AffyAB	42031	46700	71804	-0.186
0	GreatDane-236-NCState.AffyAB	45569	46700	71804	-0.04503
0	GreatDane-237-NCState.AffyAB	45333	46700	71804	-0.05443
0	GreatDane-240-NCState.AffyAB	45643	46700	71804	-0.04208
0	GreatDane-252-NCState.AffyAB	45967	46700	71804	-0.02918
0	GreatDane-275-NCState.AffyAB	46223	46700	71804	-0.01898
0	GreatDane-279-NCState.AffyAB	45634	46700	71804	-0.04244
0	GreatDane-295-NCState.AffyAB	51835	46700	71804	0.2046
0	GreatDane-296-NCState.AffyAB	47930	46700	71804	0.04902
0	GreatDane-297-NCState.AffyAB	47978	46700	71804	0.05093
0	GreatDane-6610-NIH.AffyAB	52031	46700	71804	0.2124
0	GreatDane-6694-NIH.AffyAB	52580	46700	71804	0.2342
0	GreatDane-6695-NIH.AffyAB	51267	46700	71804	0.1819
0	GreatDane-12925-NIH.AffyAB	54677	46700	71804	0.3178
0	GreatDane-12992-NIH.AffyAB	46671	46700	71804	-0.001134
0	GreatDane-12993-NIH.Illumina	46614	46700	71804	-0.003404
0	GreatDane-14909-NIH.AffyAB	50004	46700	71804	0.1316
0	GreatDane-14917-NIH.AffyAB	54605	46700	71804	0.3149
0	GreatDane-14924-NIH.AffyAB	46130	46700	71804	-0.02268
0	GreatDane-14927-NIH.AffyAB	48528	46700	71804	0.07284
0	GreatDane-15290-NIH.Illumina	48097	46700	71804	0.05567
0	GreatDane-16095-NIH.AffyAB	49011	46700	71804	0.09208
0	GreatDane-21529-NIH.AffyAB	45515	46700	71804	-0.04718
0	GreatDane-26647-NIH.AffyAB	50902	46700	71804	0.1674
0	GreatDane-27184-NIH.Illumina	46973	46700	71804	0.0109
0	GreatDane-CFA107837-NIH.WGS	52599	46700	71804	0.235
0	GreatDane-CFA117997-NIH.WGS	45868	46700	71804	-0.03312
0	GreatDane-D00280.WGS	52315	46700	71804	0.2237
0	GreatDane-D00282.WGS	52642	46700	71804	0.2367
0	GreatDane-D00662.WGS	46454	46700	71804	-0.009778
0	GreatDane-D00769.WGS	52903	46700	71804	0.2471
0	GreatDane-D01367.WGS	45711	46700	71804	-0.03937
0	GreatDane-D01972.WGS	47698	46700	71804	0.03977
0	GreatDane-D02038.WGS	45141	46700	71804	-0.06208
0	GreatDane-D03136.WGS	46147	46700	71804	-0.02201
0	GreatDane-D03404.WGS	45551	46700	71804	-0.04575
0	GreatDane-DD116-Bern.WGS	49730	46700	71804	0.1207
0	GreatDane-GreatDane02-NIH.WGS	46149	46700	71804	-0.02193
0	GreatDane-UMN_D_SF001.WGS	45508	46700	71804	-0.04746
0	GreatDane-UMN_D_SF002.WGS	51758	46700	71804	0.2015
0	GreatDane-UMN_D_SF003.WGS	50356	46700	71804	0.1457
0	GreatDane-PFZ6A08-Cornell.Illumina	52439	46700	71804	0.2286
0	GreatDane-PFZ6C11-Cornell.Illumina	52896	46700	71804	0.2468
0	GreatDane-PFZ6D11-Cornell.Illumina	48445	46700	71804	0.06953
0	GreatDane-PFZ6E06-Cornell.Illumina	46889	46700	71804	0.00755
0	GreatDane-PFZ6F07-Cornell.Illumina	50139	46700	71804	0.137
0	GreatDane-PFZ6H08-Cornell.Illumina	47848	46700	71804	0.04575
0	GreatDane-PFZ9B02-Cornell.Illumina	47551	46700	71804	0.03392
0	GreatDane-PFZ9E02-Cornell.Illumina	52958	46700	71804	0.2493
0	GreatDane-PFZ20A02-Cornell.Illumina	49312	46700	71804	0.1041
0	GreatDane-PFZ20B01-Cornell.Illumina	46817	46700	71804	0.004682
0	GreatDane-PFZ20B02-Cornell.Illumina	45407	46700	71804	-0.05148
0	GreatDane-PFZ20C01-Cornell.Illumina	46177	46700	71804	-0.02081
0	GreatDane-PFZ20C03-Cornell.Illumina	46070	46700	71804	-0.02507
0	GreatDane-PFZ20D03-Cornell.Illumina	49650	46700	71804	0.1175
0	GreatDane-PFZ20E02-Cornell.Illumina	46511	46700	71804	-0.007507
0	GreatDane-SID00907-UK.Illumina	47626	46700	71804	0.03691
0	GreatDane-SID00947-UK.Illumina	46282	46700	71804	-0.01663
0	GreatDane-SID01588-UK.Illumina	45472	46700	71804	-0.04889
0	GreatDane-UMN_D_SF004.WGS	49647	46700	71804	0.1174
GreatDane	12665-Purdue.AffyHD	45474	46640	71717	-0.04665
GreatDane	12700-Purdue.AffyHD	47469	46340	71256	0.04515
GreatDane	12703-Purdue.AffyHD	45427	46010	70767	-0.02346
GreatDane	12719-Purdue.AffyHD	46364	46590	71639	-0.009141
GreatDane	12725-Purdue.AffyHD	44817	46360	71283	-0.06198
GreatDane	12733-Purdue.AffyHD	45037	46590	71636	-0.06205
GreatDane	GreatDane-12658-Purdue.AffyHD	45319	46700	71804	-0.05499
GreatDane	GreatDane-12675-Purdue.AffyHD	45925	46700	71804	-0.03085
GreatDane	GreatDane-12676-Purdue.AffyHD	45556	46700	71804	-0.04555
GreatDane	GreatDane-12678-Purdue.AffyHD	45969	46700	71804	-0.0291
GreatDane	GreatDane-12718-Purdue.AffyHD	48133	46700	71804	0.0571
GreatDane	GreatDane-12721-Purdue.AffyHD	45942	46700	71804	-0.03017
GreatDane	GreatDane-12729-Purdue.AffyHD	47259	46700	71804	0.02229
GreatDane	GreatDane-12734-Purdue.AffyHD	45293	46700	71804	-0.05602

## Sheet: LR
FID	IID	O(HOM)	E(HOM)	N(NM)	F
0	LabradorRetriever-011121-NIH.Illumina	80633	75910	115997	0.1177		t-Test: Two-Sample Assuming Equal Variances				F-Test Two-Sample for Variances
0	LabradorRetriever-011949-NIH.Illumina	80222	75910	115997	0.1075
0	LabradorRetriever-012019-NIH.Illumina	77559	75910	115997	0.04104			Variable 1	Variable 2			Variable 1	Variable 2
0	LabradorRetriever-012997-NIH.Illumina	76044	75910	115997	0.003241		Mean	0.0415165	0.0854588		Mean	0.0415165	0.0854588
0	LabradorRetriever-022113-NIH.Illumina	82531	75910	115997	0.1651		Variance	0.00676076	0.00752091		Variance	0.00676076	0.00752091
0	LabradorRetriever-10-MSU.Illumina	81583	75910	115997	0.1414		Observations	1424	25		Observations	1424	25
0	LabradorRetriever-11-MSU.Illumina	76310	75910	115997	0.009877		Pooled Variance	0.00677336			df	1423	24
0	LabradorRetriever-15-MSU.Illumina	75668	75910	115997	-0.00614		Hypothesized Mean Difference	0			F	0.898928
0	LabradorRetriever-16-MSU.Illumina	74051	75910	115997	-0.04648		df	1447			P(F<=f) one-tail	0.320792
0	LabradorRetriever-24-MSU.Illumina	79382	75910	115997	0.08652		t Stat	-2.64649			F Critical one-tail	0.655748
0	LabradorRetriever-30-Cornell.Illumina	80833	75910	115997	0.1227		P(T<=t) one-tail	0.00411067
0	LabradorRetriever-30-MSU.Illumina	74259	75910	115997	-0.04129		t Critical one-tail	1.64591
0	LabradorRetriever-34-MSU.Illumina	74675	75910	115997	-0.03091		P(T<=t) two-tail	0.00822133
0	LabradorRetriever-38-Cornell.Illumina	83253	75910	115997	0.1831		t Critical two-tail	1.9616
0	LabradorRetriever-48-MSU.Illumina	75484	75910	115997	-0.01073
0	LabradorRetriever-50-MSU.Illumina	80853	75910	115997	0.1232
0	LabradorRetriever-63-Cornell.Illumina	76872	75910	115997	0.0239
0	LabradorRetriever-66-MSU.Illumina	79393	75910	115997	0.08679
0	LabradorRetriever-68-MSU.Illumina	74443	75910	115997	-0.0367
0	LabradorRetriever-70-MSU.Illumina	74924	75910	115997	-0.0247
0	LabradorRetriever-73-MSU.Illumina	75617	75910	115997	-0.007412
0	LabradorRetriever-74-MSU.Illumina	74307	75910	115997	-0.04009
0	LabradorRetriever-75-MSU.Illumina	75244	75910	115997	-0.01672
0	LabradorRetriever-78-MSU.Illumina	75790	75910	115997	-0.003096
0	LabradorRetriever-80-MSU.Illumina	75031	75910	115997	-0.02203
0	LabradorRetriever-83-Cornell.Illumina	76321	75910	115997	0.01015
0	LabradorRetriever-92-MSU.Illumina	78424	75910	115997	0.06262
0	LabradorRetriever-93-MSU.Illumina	72069	75910	115997	-0.09593
0	LabradorRetriever-95-MSU.Illumina	75493	75910	115997	-0.01051
0	LabradorRetriever-99-MSU.Illumina	78463	75910	115997	0.06359
0	LabradorRetriever-105-MSU.Illumina	72185	75910	115997	-0.09303
0	LabradorRetriever-106-MSU.Illumina	79107	75910	115997	0.07966
0	LabradorRetriever-107-MSU.Illumina	73849	75910	115997	-0.05152
0	LabradorRetriever-108-MSU.Illumina	73477	75910	115997	-0.0608
0	LabradorRetriever-109-MSU.Illumina	74486	75910	115997	-0.03563
0	LabradorRetriever-114-MSU.Illumina	79407	75910	115997	0.08714
0	LabradorRetriever-116-MSU.Illumina	82325	75910	115997	0.1599
0	LabradorRetriever-119-MSU.Illumina	77390	75910	115997	0.03682
0	LabradorRetriever-122-MSU.Illumina	81064	75910	115997	0.1285
0	LabradorRetriever-124-MSU.Illumina	75113	75910	115997	-0.01999
0	LabradorRetriever-125-MSU.Illumina	77246	75910	115997	0.03323
0	LabradorRetriever-126-MSU.Illumina	75257	75910	115997	-0.01639
0	LabradorRetriever-129-MSU.Illumina	78960	75910	115997	0.07599
0	LabradorRetriever-130-MSU.Illumina	76185	75910	115997	0.006759
0	LabradorRetriever-131-MSU.Illumina	80851	75910	115997	0.1232
0	LabradorRetriever-132-MSU.Illumina	78325	75910	115997	0.06015
0	LabradorRetriever-136-MSU.Illumina	78421	75910	115997	0.06254
0	LabradorRetriever-137-MSU.Illumina	78348	75910	115997	0.06072
0	LabradorRetriever-138-MSU.Illumina	77253	75910	115997	0.0334
0	LabradorRetriever-139-MSU.Illumina	72751	75910	115997	-0.07891
0	LabradorRetriever-141-MSU.Illumina	81149	75910	115997	0.1306
0	LabradorRetriever-144-MSU.Illumina	75707	75910	115997	-0.005167
0	LabradorRetriever-146-MSU.Illumina	73946	75910	115997	-0.0491
0	LabradorRetriever-147-MSU.Illumina	78533	75910	115997	0.06534
0	LabradorRetriever-152-MSU.Illumina	77690	75910	115997	0.04431
0	LabradorRetriever-153-MSU.Illumina	79548	75910	115997	0.09066
0	LabradorRetriever-156-MSU.Illumina	80828	75910	115997	0.1226
0	LabradorRetriever-173-MSU.Illumina	75446	75910	115997	-0.01168
0	LabradorRetriever-175-MSU.Illumina	76516	75910	115997	0.01502
0	LabradorRetriever-179-MSU.Illumina	77949	75910	115997	0.05077
0	LabradorRetriever-183-MSU.Illumina	75858	75910	115997	-0.001399
0	LabradorRetriever-189-MSU.Illumina	72822	75910	115997	-0.07714
0	LabradorRetriever-190-MSU.Illumina	74103	75910	115997	-0.04518
0	LabradorRetriever-192-MSU.Illumina	75499	75910	115997	-0.01036
0	LabradorRetriever-198-MSU.Illumina	83551	75910	115997	0.1905
0	LabradorRetriever-199-MSU.Illumina	76262	75910	115997	0.00868
0	LabradorRetriever-200-MSU.Illumina	73926	75910	115997	-0.0496
0	LabradorRetriever-201-MSU.Illumina	71128	75910	115997	-0.1194
0	LabradorRetriever-202-MSU.Illumina	75428	75910	115997	-0.01213
0	LabradorRetriever-204-MSU.Illumina	80288	75910	115997	0.1091
0	LabradorRetriever-205-MSU.Illumina	70321	75910	115997	-0.1395
0	LabradorRetriever-206-MSU.Illumina	76031	75910	115997	0.002917
0	LabradorRetriever-207-MSU.Illumina	74841	75910	115997	-0.02677
0	LabradorRetriever-209-MSU.Illumina	76312	75910	115997	0.009927
0	LabradorRetriever-214-MSU.Illumina	75670	75910	115997	-0.00609
0	LabradorRetriever-345-Cornell.Illumina	75382	75910	115997	-0.01327
0	LabradorRetriever-435-Cornell.Illumina	76666	75910	115997	0.01876
0	LabradorRetriever-437-Cornell.Illumina	75113	75910	115997	-0.01999
0	LabradorRetriever-449-Cornell.Illumina	74814	75910	115997	-0.02745
0	LabradorRetriever-528-Cornell.Illumina	77760	75910	115997	0.04605
0	LabradorRetriever-614-Cornell.Illumina	77663	75910	115997	0.04363
0	LabradorRetriever-749-Cornell.Illumina	77081	75910	115997	0.02911
0	LabradorRetriever-798-Cornell.Illumina	78754	75910	115997	0.07085
0	LabradorRetriever-839-Cornell.Illumina	81421	75910	115997	0.1374
0	LabradorRetriever-954-Cornell.Illumina	75840	75910	115997	-0.001848
0	LabradorRetriever-965-Cornell.Illumina	74192	75910	115997	-0.04296
0	LabradorRetriever-973-Cornell.Illumina	80714	75910	115997	0.1197
0	LabradorRetriever-980-Cornell.Illumina	81035	75910	115997	0.1278
0	LabradorRetriever-1001-UWMadison.Illumina	73517	75910	115997	-0.0598
0	LabradorRetriever-1002-UWMadison.Illumina	78654	75910	115997	0.06836
0	LabradorRetriever-1003-UWMadison.Illumina	75250	75910	115997	-0.01657
0	LabradorRetriever-1004-UWMadison.Illumina	76199	75910	115997	0.007108
0	LabradorRetriever-1005-UWMadison.Illumina	75001	75910	115997	-0.02278
0	LabradorRetriever-1006-UWMadison.Illumina	78007	75910	115997	0.05221
0	LabradorRetriever-1007-UWMadison.Illumina	76936	75910	115997	0.02549
0	LabradorRetriever-1008-UWMadison.Illumina	76431	75910	115997	0.0129
0	LabradorRetriever-1009-UWMadison.Illumina	75065	75910	115997	-0.02118
0	LabradorRetriever-1010-UWMadison.Illumina	83649	75910	115997	0.193
0	LabradorRetriever-1011-UWMadison.Illumina	84818	75910	115997	0.2221
0	LabradorRetriever-1012-UWMadison.Illumina	76134	75910	115997	0.005486
0	LabradorRetriever-1013-UWMadison.Illumina	73120	75910	115997	-0.06971
0	LabradorRetriever-1014-UWMadison.Illumina	77693	75910	115997	0.04438
0	LabradorRetriever-1015-UWMadison.Illumina	79435	75910	115997	0.08784
0	LabradorRetriever-1016-UWMadison.Illumina	73820	75910	115997	-0.05224
0	LabradorRetriever-1017-UWMadison.Illumina	80565	75910	115997	0.116
0	LabradorRetriever-1019-UWMadison.Illumina	80890	75910	115997	0.1241
0	LabradorRetriever-1020-UWMadison.Illumina	77444	75910	115997	0.03817
0	LabradorRetriever-1021-UWMadison.Illumina	76074	75910	115997	0.003989
0	LabradorRetriever-1022-UWMadison.Illumina	75987	75910	115997	0.001819
0	LabradorRetriever-1023-UWMadison.Illumina	79631	75910	115997	0.09273
0	LabradorRetriever-1024-UWMadison.Illumina	75296	75910	115997	-0.01542
0	LabradorRetriever-1025-UWMadison.Illumina	73885	75910	115997	-0.05062
0	LabradorRetriever-1026-UWMadison.Illumina	73245	75910	115997	-0.06659
0	LabradorRetriever-1027-UWMadison.Illumina	79655	75910	115997	0.09333
0	LabradorRetriever-1028-UWMadison.Illumina	76011	75910	115997	0.002418
0	LabradorRetriever-1029-UWMadison.Illumina	85100	75910	115997	0.2292
0	LabradorRetriever-1030-Cornell.Illumina	76846	75910	115997	0.02325
0	LabradorRetriever-1030-UWMadison.Illumina	73314	75910	115997	-0.06487
0	LabradorRetriever-1031-UWMadison.Illumina	80673	75910	115997	0.1187
0	LabradorRetriever-1032-UWMadison.Illumina	73755	75910	115997	-0.05387
0	LabradorRetriever-1033-UWMadison.Illumina	77936	75910	115997	0.05044
0	LabradorRetriever-1034-UWMadison.Illumina	75449	75910	115997	-0.0116
0	LabradorRetriever-1035-UWMadison.Illumina	78800	75910	115997	0.072
0	LabradorRetriever-1036-UWMadison.Illumina	75442	75910	115997	-0.01178
0	LabradorRetriever-1037-UWMadison.Illumina	81261	75910	115997	0.1334
0	LabradorRetriever-1038-UWMadison.Illumina	76558	75910	115997	0.01606
0	LabradorRetriever-1039-UWMadison.Illumina	78278	75910	115997	0.05898
0	LabradorRetriever-1040-UWMadison.Illumina	73555	75910	115997	-0.05886
0	LabradorRetriever-1042-UWMadison.Illumina	80839	75910	115997	0.1229
0	LabradorRetriever-1043-UWMadison.Illumina	74911	75910	115997	-0.02503
0	LabradorRetriever-1044-UWMadison.Illumina	77677	75910	115997	0.04398
0	LabradorRetriever-1045-UWMadison.Illumina	80257	75910	115997	0.1083
0	LabradorRetriever-1046-UWMadison.Illumina	77069	75910	115997	0.02881
0	LabradorRetriever-1047-UWMadison.Illumina	77665	75910	115997	0.04368
0	LabradorRetriever-1048-UWMadison.Illumina	77271	75910	115997	0.03385
0	LabradorRetriever-1049-UWMadison.Illumina	72929	75910	115997	-0.07447
0	LabradorRetriever-1050-UWMadison.Illumina	80389	75910	115997	0.1116
0	LabradorRetriever-1051-UWMadison.Illumina	75190	75910	115997	-0.01806
0	LabradorRetriever-1052-UWMadison.Illumina	76794	75910	115997	0.02195
0	LabradorRetriever-1053-UWMadison.Illumina	74742	75910	115997	-0.02924
0	LabradorRetriever-1054-UWMadison.Illumina	79348	75910	115997	0.08567
0	LabradorRetriever-1055-UWMadison.Illumina	78437	75910	115997	0.06294
0	LabradorRetriever-1056-UWMadison.Illumina	84238	75910	115997	0.2077
0	LabradorRetriever-1057-UWMadison.Illumina	82703	75910	115997	0.1694
0	LabradorRetriever-1058-UWMadison.Illumina	80277	75910	115997	0.1088
0	LabradorRetriever-1059-UWMadison.Illumina	75247	75910	115997	-0.01664
0	LabradorRetriever-1060-UWMadison.Illumina	76615	75910	115997	0.01749
0	LabradorRetriever-1061-UWMadison.Illumina	74076	75910	115997	-0.04586
0	LabradorRetriever-1062-UWMadison.Illumina	74524	75910	115997	-0.03468
0	LabradorRetriever-1063-UWMadison.Illumina	75997	75910	115997	0.002068
0	LabradorRetriever-1064-UWMadison.Illumina	77102	75910	115997	0.02964
0	LabradorRetriever-1065-UWMadison.Illumina	77217	75910	115997	0.03251
0	LabradorRetriever-1066-UWMadison.Illumina	76520	75910	115997	0.01512
0	LabradorRetriever-1067-UWMadison.Illumina	74385	75910	115997	-0.03815
0	LabradorRetriever-1068-UWMadison.Illumina	75290	75910	115997	-0.01557
0	LabradorRetriever-1069-UWMadison.Illumina	75363	75910	115997	-0.01375
0	LabradorRetriever-1070-UWMadison.Illumina	75182	75910	115997	-0.01826
0	LabradorRetriever-1071-UWMadison.Illumina	76168	75910	115997	0.006335
0	LabradorRetriever-1072-UWMadison.Illumina	82477	75910	115997	0.1637
0	LabradorRetriever-1073-UWMadison.Illumina	79002	75910	115997	0.07704
0	LabradorRetriever-1074-UWMadison.Illumina	83763	75910	115997	0.1958
0	LabradorRetriever-1075-UWMadison.Illumina	77676	75910	115997	0.04396
0	LabradorRetriever-1076-UWMadison.Illumina	76103	75910	115997	0.004713
0	LabradorRetriever-1077-UWMadison.Illumina	75924	75910	115997	0.0002472
0	LabradorRetriever-1078-UWMadison.Illumina	76132	75910	115997	0.005436
0	LabradorRetriever-1079-UWMadison.Illumina	73586	75910	115997	-0.05808
0	LabradorRetriever-1080-UWMadison.Illumina	76237	75910	115997	0.008056
0	LabradorRetriever-1081-UWMadison.Illumina	78304	75910	115997	0.05962
0	LabradorRetriever-1082-UWMadison.Illumina	82039	75910	115997	0.1528
0	LabradorRetriever-1083-UWMadison.Illumina	75914	75910	115997	-2.311e-06
0	LabradorRetriever-1084-UWMadison.Illumina	76766	75910	115997	0.02125
0	LabradorRetriever-1085-UWMadison.Illumina	78064	75910	115997	0.05364
0	LabradorRetriever-1086-UWMadison.Illumina	76405	75910	115997	0.01225
0	LabradorRetriever-1088-UWMadison.Illumina	77571	75910	115997	0.04134
0	LabradorRetriever-1089-UWMadison.Illumina	78082	75910	115997	0.05409
0	LabradorRetriever-1090-UWMadison.Illumina	80815	75910	115997	0.1223
0	LabradorRetriever-1091-UWMadison.Illumina	75843	75910	115997	-0.001774
0	LabradorRetriever-1092-UWMadison.Illumina	78036	75910	115997	0.05294
0	LabradorRetriever-1093-UWMadison.Illumina	84382	75910	115997	0.2113
0	LabradorRetriever-1095-UWMadison.Illumina	76136	75910	115997	0.005536
0	LabradorRetriever-1097-UWMadison.Illumina	78285	75910	115997	0.05915
0	LabradorRetriever-1098-UWMadison.Illumina	78855	75910	115997	0.07337
0	LabradorRetriever-1099-UWMadison.Illumina	76956	75910	115997	0.02599
0	LabradorRetriever-1100-UWMadison.Illumina	82253	75910	115997	0.1581
0	LabradorRetriever-1101-UWMadison.Illumina	78415	75910	115997	0.06239
0	LabradorRetriever-1102-UWMadison.Illumina	81844	75910	115997	0.1479
0	LabradorRetriever-1103-UWMadison.Illumina	76490	75910	115997	0.01437
0	LabradorRetriever-1104-UWMadison.Illumina	79188	75910	115997	0.08168
0	LabradorRetriever-1105-UWMadison.Illumina	78816	75910	115997	0.0724
0	LabradorRetriever-1106-UWMadison.Illumina	75789	75910	115997	-0.003121
0	LabradorRetriever-1107-Cornell.Illumina	74370	75910	115997	-0.03852
0	LabradorRetriever-1107-UWMadison.Illumina	74768	75910	115997	-0.02859
0	LabradorRetriever-1108-UWMadison.Illumina	77641	75910	115997	0.04308
0	LabradorRetriever-1109-UWMadison.Illumina	77777	75910	115997	0.04648
0	LabradorRetriever-1110-UWMadison.Illumina	76604	75910	115997	0.01721
0	LabradorRetriever-1111-UWMadison.Illumina	79098	75910	115997	0.07943
0	LabradorRetriever-1112-UWMadison.Illumina	75414	75910	115997	-0.01248
0	LabradorRetriever-1113-UWMadison.Illumina	78242	75910	115997	0.05808
0	LabradorRetriever-1114-Cornell.Illumina	74389	75910	115997	-0.03805
0	LabradorRetriever-1114-UWMadison.Illumina	78931	75910	115997	0.07527
0	LabradorRetriever-1115-UWMadison.Illumina	75220	75910	115997	-0.01732
0	LabradorRetriever-1116-UWMadison.Illumina	76960	75910	115997	0.02609
0	LabradorRetriever-1117-UWMadison.Illumina	78645	75910	115997	0.06813
0	LabradorRetriever-1118-UWMadison.Illumina	75651	75910	115997	-0.006564
0	LabradorRetriever-1119-UWMadison.Illumina	77473	75910	115997	0.03889
0	LabradorRetriever-1120-UWMadison.Illumina	76179	75910	115997	0.006609
0	LabradorRetriever-1121-UWMadison.Illumina	76504	75910	115997	0.01472
0	LabradorRetriever-1122-UWMadison.Illumina	74373	75910	115997	-0.03845
0	LabradorRetriever-1123-UWMadison.Illumina	78786	75910	115997	0.07165
0	LabradorRetriever-1124-UWMadison.Illumina	81656	75910	115997	0.1433
0	LabradorRetriever-1125-UWMadison.Illumina	78732	75910	115997	0.0703
0	LabradorRetriever-1126-UWMadison.Illumina	76326	75910	115997	0.01028
0	LabradorRetriever-1127-UWMadison.Illumina	75750	75910	115997	-0.004094
0	LabradorRetriever-1128-UWMadison.Illumina	77540	75910	115997	0.04056
0	LabradorRetriever-1129-Cornell.Illumina	75930	75910	115997	0.0003969
0	LabradorRetriever-1129-UWMadison.Illumina	76653	75910	115997	0.01843
0	LabradorRetriever-1130-UWMadison.Illumina	81536	75910	115997	0.1403
0	LabradorRetriever-1131-UWMadison.Illumina	77249	75910	115997	0.0333
0	LabradorRetriever-1132-UWMadison.Illumina	76092	75910	115997	0.004438
0	LabradorRetriever-1133-UWMadison.Illumina	75540	75910	115997	-0.009333
0	LabradorRetriever-1134-UWMadison.Illumina	77682	75910	115997	0.04411
0	LabradorRetriever-1135-UWMadison.Illumina	76473	75910	115997	0.01394
0	LabradorRetriever-1136-UWMadison.Illumina	75156	75910	115997	-0.01891
0	LabradorRetriever-1137-UWMadison.Illumina	80681	75910	115997	0.1189
0	LabradorRetriever-1138-UWMadison.Illumina	77101	75910	115997	0.02961
0	LabradorRetriever-1139-UWMadison.Illumina	79515	75910	115997	0.08984
0	LabradorRetriever-1140-UWMadison.Illumina	79884	75910	115997	0.09904
0	LabradorRetriever-1141-UWMadison.Illumina	76089	75910	115997	0.004364
0	LabradorRetriever-1142-UWMadison.Illumina	80375	75910	115997	0.1113
0	LabradorRetriever-1143-UWMadison.Illumina	79309	75910	115997	0.0847
0	LabradorRetriever-1144-UWMadison.Illumina	77236	75910	115997	0.03298
0	LabradorRetriever-1145-UWMadison.Illumina	76899	75910	115997	0.02457
0	LabradorRetriever-1146-UWMadison.Illumina	82311	75910	115997	0.1596
0	LabradorRetriever-1147-UWMadison.Illumina	74397	75910	115997	-0.03785
0	LabradorRetriever-1148-UWMadison.Illumina	80758	75910	115997	0.1208
0	LabradorRetriever-1149-UWMadison.Illumina	77686	75910	115997	0.04421
0	LabradorRetriever-1150-UWMadison.Illumina	77818	75910	115997	0.0475
0	LabradorRetriever-1152-UWMadison.Illumina	75459	75910	115997	-0.01135
0	LabradorRetriever-1153-UWMadison.Illumina	78945	75910	115997	0.07562
0	LabradorRetriever-1155-UWMadison.Illumina	78921	75910	115997	0.07502
0	LabradorRetriever-1156-UWMadison.Illumina	80035	75910	115997	0.1028
0	LabradorRetriever-1157-UWMadison.Illumina	78426	75910	115997	0.06267
0	LabradorRetriever-1158-UWMadison.Illumina	76357	75910	115997	0.01105
0	LabradorRetriever-1160-UWMadison.Illumina	76894	75910	115997	0.02445
0	LabradorRetriever-1162-UWMadison.Illumina	75582	75910	115997	-0.008285
0	LabradorRetriever-1163-UWMadison.Illumina	76578	75910	115997	0.01656
0	LabradorRetriever-1164-UWMadison.Illumina	78412	75910	115997	0.06232
0	LabradorRetriever-1165-UWMadison.Illumina	85527	75910	115997	0.2398
0	LabradorRetriever-1166-UWMadison.Illumina	75843	75910	115997	-0.001774
0	LabradorRetriever-1167-UWMadison.Illumina	81357	75910	115997	0.1358
0	LabradorRetriever-1168-UWMadison.Illumina	77660	75910	115997	0.04356
0	LabradorRetriever-1169-UWMadison.Illumina	81088	75910	115997	0.1291
0	LabradorRetriever-1170-UWMadison.Illumina	77568	75910	115997	0.04126
0	LabradorRetriever-1171-UWMadison.Illumina	77959	75910	115997	0.05102
0	LabradorRetriever-1172-UWMadison.Illumina	81816	75910	115997	0.1472
0	LabradorRetriever-1173-UWMadison.Illumina	75766	75910	115997	-0.003695
0	LabradorRetriever-1174-UWMadison.Illumina	79832	75910	115997	0.09775
0	LabradorRetriever-1175-UWMadison.Illumina	78465	75910	115997	0.06364
0	LabradorRetriever-1176-UWMadison.Illumina	77474	75910	115997	0.03892
0	LabradorRetriever-1177-UWMadison.Illumina	84303	75910	115997	0.2093
0	LabradorRetriever-1179-UWMadison.Illumina	83574	75910	115997	0.1911
0	LabradorRetriever-1180-UWMadison.Illumina	81362	75910	115997	0.1359
0	LabradorRetriever-1181-UWMadison.Illumina	76216	75910	115997	0.007532
0	LabradorRetriever-1182-UWMadison.Illumina	75882	75910	115997	-0.0008007
0	LabradorRetriever-1183-UWMadison.Illumina	80500	75910	115997	0.1144
0	LabradorRetriever-1184-UWMadison.Illumina	79322	75910	115997	0.08502
0	LabradorRetriever-1185-UWMadison.Illumina	79423	75910	115997	0.08754
0	LabradorRetriever-1186-UWMadison.Illumina	79897	75910	115997	0.09937
0	LabradorRetriever-1187-UWMadison.Illumina	77032	75910	115997	0.02789
0	LabradorRetriever-1188-UWMadison.Illumina	81131	75910	115997	0.1302
0	LabradorRetriever-1189-UWMadison.Illumina	80442	75910	115997	0.113
0	LabradorRetriever-1190-UWMadison.Illumina	76258	75910	115997	0.00858
0	LabradorRetriever-1191-UWMadison.Illumina	82775	75910	115997	0.1712
0	LabradorRetriever-1192-UWMadison.Illumina	76122	75910	115997	0.005187
0	LabradorRetriever-1193-UWMadison.Illumina	76462	75910	115997	0.01367
0	LabradorRetriever-1194-UWMadison.Illumina	79003	75910	115997	0.07706
0	LabradorRetriever-1195-UWMadison.Illumina	73980	75910	115997	-0.04825
0	LabradorRetriever-1197-UWMadison.Illumina	75394	75910	115997	-0.01298
0	LabradorRetriever-1198-UWMadison.Illumina	80498	75910	115997	0.1144
0	LabradorRetriever-1199-UWMadison.Illumina	77047	75910	115997	0.02826
0	LabradorRetriever-1200-UWMadison.Illumina	76141	75910	115997	0.005661
0	LabradorRetriever-1201-UWMadison.Illumina	75289	75910	115997	-0.01559
0	LabradorRetriever-1202-UWMadison.Illumina	76011	75910	115997	0.002418
0	LabradorRetriever-1203-UWMadison.Illumina	76247	75910	115997	0.008305
0	LabradorRetriever-1204-UWMadison.Illumina	85586	75910	115997	0.2413
0	LabradorRetriever-1205-UWMadison.Illumina	74141	75910	115997	-0.04424
0	LabradorRetriever-1206-UWMadison.Illumina	75948	75910	115997	0.0008459
0	LabradorRetriever-1207-UWMadison.Illumina	74516	75910	115997	-0.03488
0	LabradorRetriever-1208-UWMadison.Illumina	78021	75910	115997	0.05256
0	LabradorRetriever-1209-UWMadison.Illumina	81324	75910	115997	0.135
0	LabradorRetriever-1211-UWMadison.Illumina	75451	75910	115997	-0.01155
0	LabradorRetriever-1212-UWMadison.Illumina	75271	75910	115997	-0.01604
0	LabradorRetriever-1218-UWMadison.Illumina	75204	75910	115997	-0.01772
0	LabradorRetriever-1219-UWMadison.Illumina	74755	75910	115997	-0.02892
0	LabradorRetriever-1220-UWMadison.Illumina	75761	75910	115997	-0.003819
0	LabradorRetriever-1221-UWMadison.Illumina	76257	75910	115997	0.008555
0	LabradorRetriever-1222-UWMadison.Illumina	73629	75910	115997	-0.05701
0	LabradorRetriever-1223-UWMadison.Illumina	77792	75910	115997	0.04685
0	LabradorRetriever-1224-UWMadison.Illumina	77256	75910	115997	0.03348
0	LabradorRetriever-1225-UWMadison.Illumina	74732	75910	115997	-0.02949
0	LabradorRetriever-1226-UWMadison.Illumina	78299	75910	115997	0.0595
0	LabradorRetriever-1227-UWMadison.Illumina	75564	75910	115997	-0.008734
0	LabradorRetriever-1228-UWMadison.Illumina	75084	75910	115997	-0.02071
0	LabradorRetriever-1229-UWMadison.Illumina	74264	75910	115997	-0.04117
0	LabradorRetriever-1230-UWMadison.Illumina	76750	75910	115997	0.02085
0	LabradorRetriever-1231-UWMadison.Illumina	75962	75910	115997	0.001195
0	LabradorRetriever-1232-UWMadison.Illumina	75906	75910	115997	-0.0002019
0	LabradorRetriever-1233-UWMadison.Illumina	77978	75910	115997	0.05149
0	LabradorRetriever-1234-UWMadison.Illumina	76208	75910	115997	0.007332
0	LabradorRetriever-1235-UWMadison.Illumina	74216	75910	115997	-0.04236
0	LabradorRetriever-1236-UWMadison.Illumina	74117	75910	115997	-0.04483
0	LabradorRetriever-1237-UWMadison.Illumina	72368	75910	115997	-0.08847
0	LabradorRetriever-1238-UWMadison.Illumina	78767	75910	115997	0.07118
0	LabradorRetriever-1239-UWMadison.Illumina	78365	75910	115997	0.06115
0	LabradorRetriever-1240-UWMadison.Illumina	74691	75910	115997	-0.03051
0	LabradorRetriever-1241-UWMadison.Illumina	77271	75910	115997	0.03385
0	LabradorRetriever-1242-UWMadison.Illumina	80151	75910	115997	0.1057
0	LabradorRetriever-1243-UWMadison.Illumina	75852	75910	115997	-0.001549
0	LabradorRetriever-1244-UWMadison.Illumina	84962	75910	115997	0.2257
0	LabradorRetriever-1245-UWMadison.Illumina	82485	75910	115997	0.1639
0	LabradorRetriever-1247-UWMadison.Illumina	78357	75910	115997	0.06095
0	LabradorRetriever-1248-UWMadison.Illumina	79960	75910	115997	0.1009
0	LabradorRetriever-1249-UWMadison.Illumina	75290	75910	115997	-0.01557
0	LabradorRetriever-1250-UWMadison.Illumina	76775	75910	115997	0.02148
0	LabradorRetriever-1251-UWMadison.Illumina	81039	75910	115997	0.1279
0	LabradorRetriever-1297-Cornell.Illumina	79107	75910	115997	0.07966
0	LabradorRetriever-1356-Cornell.Illumina	78049	75910	115997	0.05326
0	LabradorRetriever-1607-Cornell.Illumina	88908	75910	115997	0.3242
0	LabradorRetriever-1640-Cornell.Illumina	77545	75910	115997	0.04069
0	LabradorRetriever-1908-Cornell.Illumina	82572	75910	115997	0.1661
0	LabradorRetriever-1956-Cornell.Illumina	81115	75910	115997	0.1298
0	LabradorRetriever-1957-Cornell.Illumina	79097	75910	115997	0.07941
0	LabradorRetriever-2062-Cornell.Illumina	74732	75910	115997	-0.02949
0	LabradorRetriever-2127-Cornell.Illumina	75277	75910	115997	-0.01589
0	LabradorRetriever-2149-Cornell.Illumina	80341	75910	115997	0.1104
0	LabradorRetriever-2165-Cornell.Illumina	84233	75910	115997	0.2075
0	LabradorRetriever-2360-Cornell.Illumina	76510	75910	115997	0.01487
0	LabradorRetriever-2496-Cornell.Illumina	77800	75910	115997	0.04705
0	LabradorRetriever-2799-Cornell.Illumina	79779	75910	115997	0.09642
0	LabradorRetriever-2827-Cornell.Illumina	77964	75910	115997	0.05114
0	LabradorRetriever-2967-Cornell.Illumina	91204	75910	115997	0.3815
0	LabradorRetriever-2973-Cornell.Illumina	78042	75910	115997	0.05309
0	LabradorRetriever-3036-Cornell.Illumina	74558	75910	115997	-0.03383
0	LabradorRetriever-3037-Cornell.Illumina	70255	75910	115997	-0.1412
0	LabradorRetriever-3047-Cornell.Illumina	79452	75910	115997	0.08826
0	LabradorRetriever-3048-Cornell.Illumina	75316	75910	115997	-0.01492
0	LabradorRetriever-3081-Cornell.Illumina	80565	75910	115997	0.116
0	LabradorRetriever-3082-Cornell.Illumina	80801	75910	115997	0.1219
0	LabradorRetriever-3083-Cornell.Illumina	76883	75910	115997	0.02417
0	LabradorRetriever-3084-Cornell.Illumina	80488	75910	115997	0.1141
0	LabradorRetriever-3085-Cornell.Illumina	81161	75910	115997	0.1309
0	LabradorRetriever-3087-Cornell.Illumina	78817	75910	115997	0.07242
0	LabradorRetriever-3088-Cornell.Illumina	79381	75910	115997	0.08649
0	LabradorRetriever-3112-Cornell.Illumina	73728	75910	115997	-0.05454
0	LabradorRetriever-3143-Cornell.Illumina	73809	75910	115997	-0.05252
0	LabradorRetriever-3159-Cornell.Illumina	77519	75910	115997	0.04004
0	LabradorRetriever-3164-Cornell.Illumina	73657	75910	115997	-0.05631
0	LabradorRetriever-3165-Cornell.Illumina	79736	75910	115997	0.09535
0	LabradorRetriever-3166-Cornell.Illumina	82079	75910	115997	0.1538
0	LabradorRetriever-3168-Cornell.Illumina	76340	75910	115997	0.01063
0	LabradorRetriever-3169-Cornell.Illumina	75974	75910	115997	0.001495
0	LabradorRetriever-3234-Cornell.Illumina	82347	75910	115997	0.1605
0	LabradorRetriever-3250-Cornell.Illumina	78225	75910	115997	0.05765
0	LabradorRetriever-3262-Cornell.Illumina	76171	75910	115997	0.006409
0	LabradorRetriever-3263-Cornell.Illumina	75414	75910	115997	-0.01248
0	LabradorRetriever-3274-Cornell.Illumina	80576	75910	115997	0.1163
0	LabradorRetriever-3278-Cornell.Illumina	75521	75910	115997	-0.009807
0	LabradorRetriever-3285-Cornell.Illumina	80580	75910	115997	0.1164
0	LabradorRetriever-3432-Cornell.Illumina	82113	75910	115997	0.1547
0	LabradorRetriever-3496-Cornell.Illumina	78555	75910	115997	0.06589
0	LabradorRetriever-3498-Cornell.Illumina	81341	75910	115997	0.1354
0	LabradorRetriever-3508-Cornell.Illumina	75499	75910	115997	-0.01036
0	LabradorRetriever-3616-Cornell.Illumina	78259	75910	115997	0.0585
0	LabradorRetriever-3630-Cornell.Illumina	75102	75910	115997	-0.02026
0	LabradorRetriever-3631-Cornell.Illumina	77084	75910	115997	0.02919
0	LabradorRetriever-3632-Cornell.Illumina	78881	75910	115997	0.07402
0	LabradorRetriever-3633-Cornell.Illumina	78448	75910	115997	0.06322
0	LabradorRetriever-3634-Cornell.Illumina	81264	75910	115997	0.1335
0	LabradorRetriever-3635-Cornell.Illumina	78503	75910	115997	0.06459
0	LabradorRetriever-3636-Cornell.Illumina	74060	75910	115997	-0.04626
0	LabradorRetriever-3637-Cornell.Illumina	78706	75910	115997	0.06965
0	LabradorRetriever-3658-Cornell.Illumina	76586	75910	115997	0.01676
0	LabradorRetriever-3659-Cornell.Illumina	74680	75910	115997	-0.03079
0	LabradorRetriever-3668-Cornell.Illumina	74912	75910	115997	-0.025
0	LabradorRetriever-3676-Cornell.Illumina	81425	75910	115997	0.1375
0	LabradorRetriever-3683-Cornell.Illumina	84967	75910	115997	0.2259
0	LabradorRetriever-3684-Cornell.Illumina	73312	75910	115997	-0.06492
0	LabradorRetriever-3685-Cornell.Illumina	75632	75910	115997	-0.007038
0	LabradorRetriever-3727-Cornell.Illumina	74849	75910	115997	-0.02657
0	LabradorRetriever-3748-Cornell.Illumina	78112	75910	115997	0.05483
0	LabradorRetriever-3762-Cornell.Illumina	78559	75910	115997	0.06599
0	LabradorRetriever-3763-Cornell.Illumina	84344	75910	115997	0.2103
0	LabradorRetriever-3764-Cornell.Illumina	74401	75910	115997	-0.03775
0	LabradorRetriever-3765-Cornell.Illumina	75631	75910	115997	-0.007063
0	LabradorRetriever-3766-Cornell.Illumina	77512	75910	115997	0.03987
0	LabradorRetriever-3767-Cornell.Illumina	75178	75910	115997	-0.01836
0	LabradorRetriever-3768-Cornell.Illumina	75537	75910	115997	-0.009408
0	LabradorRetriever-3769-Cornell.Illumina	85347	75910	115997	0.2353
0	LabradorRetriever-3770-Cornell.Illumina	75442	75910	115997	-0.01178
0	LabradorRetriever-3771-Cornell.Illumina	80114	75910	115997	0.1048
0	LabradorRetriever-3825-Cornell.Illumina	79681	75910	115997	0.09398
0	LabradorRetriever-3826-Cornell.Illumina	74722	75910	115997	-0.02974
0	LabradorRetriever-3829-Cornell.Illumina	80987	75910	115997	0.1266
0	LabradorRetriever-4004-Cornell.Illumina	82752	75910	115997	0.1706
0	LabradorRetriever-4024-Cornell.Illumina	75344	75910	115997	-0.01422
0	LabradorRetriever-4028-Cornell.Illumina	76632	75910	115997	0.01791
0	LabradorRetriever-4030-Cornell.Illumina	77880	75910	115997	0.04905
0	LabradorRetriever-4031-Cornell.Illumina	87178	75910	115997	0.281
0	LabradorRetriever-4032-Cornell.Illumina	81036	75910	115997	0.1278
0	LabradorRetriever-4033-Cornell.Illumina	79552	75910	115997	0.09076
0	LabradorRetriever-4083-Cornell.Illumina	82061	75910	115997	0.1534
0	LabradorRetriever-4099-Cornell.Illumina	86414	75910	115997	0.262
0	LabradorRetriever-4103-Cornell.Illumina	75061	75910	115997	-0.02128
0	LabradorRetriever-4105-Cornell.Illumina	77118	75910	115997	0.03004
0	LabradorRetriever-4117-Cornell.Illumina	73473	75910	115997	-0.0609
0	LabradorRetriever-4140-Cornell.Illumina	79285	75910	115997	0.0841
0	LabradorRetriever-4227-Cornell.Illumina	80556	75910	115997	0.1158
0	LabradorRetriever-4244-Cornell.Illumina	83396	75910	115997	0.1867
0	LabradorRetriever-4266-Cornell.Illumina	73624	75910	115997	-0.05713
0	LabradorRetriever-4296-Cornell.Illumina	80620	75910	115997	0.1174
0	LabradorRetriever-4297-Cornell.Illumina	77228	75910	115997	0.03278
0	LabradorRetriever-4310-Cornell.Illumina	82959	75910	115997	0.1758
0	LabradorRetriever-4487-Cornell.Illumina	77000	75910	115997	0.02709
0	LabradorRetriever-4489-Cornell.Illumina	75435	75910	115997	-0.01195
0	LabradorRetriever-4490-Cornell.Illumina	81815	75910	115997	0.1472
0	LabradorRetriever-4491-Cornell.Illumina	75510	75910	115997	-0.01008
0	LabradorRetriever-4503-Cornell.Illumina	79621	75910	115997	0.09248
0	LabradorRetriever-4504-Cornell.Illumina	75208	75910	115997	-0.01762
0	LabradorRetriever-4611-Cornell.Illumina	78304	75910	115997	0.05962
0	LabradorRetriever-4820-Cornell.Illumina	75096	75910	115997	-0.02041
0	LabradorRetriever-4839-Cornell.Illumina	75362	75910	115997	-0.01377
0	LabradorRetriever-4855-Cornell.Illumina	75172	75910	115997	-0.01851
0	LabradorRetriever-4856-Cornell.Illumina	70226	75910	115997	-0.1419
0	LabradorRetriever-5073-Cornell.Illumina	77671	75910	115997	0.04383
0	LabradorRetriever-5090-Cornell.Illumina	77513	75910	115997	0.03989
0	LabradorRetriever-5221-Cornell.Illumina	74709	75910	115997	-0.03007
0	LabradorRetriever-5284-Cornell.Illumina	74344	75910	115997	-0.03917
0	LabradorRetriever-5298-Cornell.Illumina	78214	75910	115997	0.05738
0	LabradorRetriever-5300-Cornell.Illumina	75246	75910	115997	-0.01667
0	LabradorRetriever-5302-Cornell.Illumina	77802	75910	115997	0.0471
0	LabradorRetriever-5308-Cornell.Illumina	80596	75910	115997	0.1168
0	LabradorRetriever-5309-Cornell.Illumina	79197	75910	115997	0.0819
0	LabradorRetriever-5313-Cornell.Illumina	82624	75910	115997	0.1674
0	LabradorRetriever-5314-Cornell.Illumina	78147	75910	115997	0.05571
0	LabradorRetriever-5405-Cornell.Illumina	74495	75910	115997	-0.0354
0	LabradorRetriever-5450-Cornell.Illumina	84106	75910	115997	0.2044
0	LabradorRetriever-5464-Cornell.Illumina	80776	75910	115997	0.1213
0	LabradorRetriever-5546-Cornell.Illumina	74248	75910	115997	-0.04157
0	LabradorRetriever-5552-Cornell.Illumina	74010	75910	115997	-0.0475
0	LabradorRetriever-5558-Cornell.Illumina	75242	75910	115997	-0.01677
0	LabradorRetriever-5639-Cornell.Illumina	75012	75910	115997	-0.02251
0	LabradorRetriever-5644-Cornell.Illumina	87162	75910	115997	0.2806
0	LabradorRetriever-5664-Cornell.Illumina	75274	75910	115997	-0.01597
0	LabradorRetriever-5666-Cornell.Illumina	81431	75910	115997	0.1376
0	LabradorRetriever-5680-Cornell.Illumina	74209	75910	115997	-0.04254
0	LabradorRetriever-5693-Cornell.Illumina	79374	75910	115997	0.08632
0	LabradorRetriever-5714-Cornell.Illumina	70422	75910	115997	-0.137
0	LabradorRetriever-5715-Cornell.Illumina	75698	75910	115997	-0.005391
0	LabradorRetriever-5716-Cornell.Illumina	75760	75910	115997	-0.003844
0	LabradorRetriever-5731-Cornell.Illumina	75027	75910	115997	-0.02213
0	LabradorRetriever-5742-Cornell.Illumina	81686	75910	115997	0.144
0	LabradorRetriever-5743-Cornell.Illumina	78926	75910	115997	0.07514
0	LabradorRetriever-5777-Cornell.Illumina	78946	75910	115997	0.07564
0	LabradorRetriever-5778-Cornell.Illumina	79777	75910	115997	0.09637
0	LabradorRetriever-5780-Cornell.Illumina	75429	75910	115997	-0.0121
0	LabradorRetriever-5793-Cornell.Illumina	75769	75910	115997	-0.00362
0	LabradorRetriever-5807-Cornell.Illumina	87053	75910	115997	0.2779
0	LabradorRetriever-5896-Cornell.Illumina	80918	75910	115997	0.1248
0	LabradorRetriever-5899-Cornell.Illumina	84451	75910	115997	0.213
0	LabradorRetriever-5928-Cornell.Illumina	79500	75910	115997	0.08946
0	LabradorRetriever-6019-Cornell.Illumina	75098	75910	115997	-0.02036
0	LabradorRetriever-6086-Cornell.Illumina	81976	75910	115997	0.1512
0	LabradorRetriever-6123-Cornell.Illumina	74410	75910	115997	-0.03752
0	LabradorRetriever-6195-Cornell.Illumina	83606	75910	115997	0.1919
0	LabradorRetriever-6281-Cornell.Illumina	81102	75910	115997	0.1294
0	LabradorRetriever-6288-Cornell.Illumina	77574	75910	115997	0.04141
0	LabradorRetriever-6297-Cornell.Illumina	75191	75910	115997	-0.01804
0	LabradorRetriever-6508-Cornell.Illumina	80509	75910	115997	0.1146
0	LabradorRetriever-6521-Cornell.Illumina	79796	75910	115997	0.09685
0	LabradorRetriever-6522-Cornell.Illumina	82077	75910	115997	0.1538
0	LabradorRetriever-6558-Cornell.Illumina	80544	75910	115997	0.1155
0	LabradorRetriever-6564-Cornell.Illumina	83111	75910	115997	0.1796
0	LabradorRetriever-6614-Cornell.Illumina	74535	75910	115997	-0.03441
0	LabradorRetriever-6636-Cornell.Illumina	75250	75910	115997	-0.01657
0	LabradorRetriever-6707-Cornell.Illumina	74623	75910	115997	-0.03221
0	LabradorRetriever-6725-Cornell.Illumina	79698	75910	115997	0.0944
0	LabradorRetriever-6996-Cornell.Illumina	74570	75910	115997	-0.03353
0	LabradorRetriever-7012-Cornell.Illumina	81455	75910	115997	0.1382
0	LabradorRetriever-7026-Cornell.Illumina	75218	75910	115997	-0.01737
0	LabradorRetriever-7055-Cornell.Illumina	80489	75910	115997	0.1141
0	LabradorRetriever-7060-Cornell.Illumina	73945	75910	115997	-0.04913
0	LabradorRetriever-7137-Cornell.Illumina	79656	75910	115997	0.09335
0	LabradorRetriever-7145-Cornell.Illumina	82423	75910	115997	0.1624
0	LabradorRetriever-7239-Cornell.Illumina	76522	75910	115997	0.01517
0	LabradorRetriever-7271-Cornell.Illumina	78132	75910	115997	0.05533
0	LabradorRetriever-7272-Cornell.Illumina	79274	75910	115997	0.08382
0	LabradorRetriever-7277-Cornell.Illumina	74065	75910	115997	-0.04613
0	LabradorRetriever-7775-UMN.Illumina	79392	75910	115997	0.08677
0	LabradorRetriever-8302-UMN.Illumina	77088	75910	115997	0.02929
0	LabradorRetriever-9246-UMN.Illumina	79129	75910	115997	0.08021
0	LabradorRetriever-87125S1-NIH.WGS	79644	75910	115997	0.09305
0	LabradorRetriever-91317S7-NIH.WGS	77305	75910	115997	0.0347
0	LabradorRetriever-149323S6-NIH.WGS	79553	75910	115997	0.09078
0	LabradorRetriever-152721S5-NIH.WGS	73896	75910	115997	-0.05035
0	LabradorRetriever-160822S4-NIH.WGS	82887	75910	115997	0.174
0	LabradorRetriever-172281S2-NIH.WGS	74062	75910	115997	-0.04621
0	LabradorRetriever-172724S8-NIH.WGS	79738	75910	115997	0.0954
0	LabradorRetriever-173486S3-NIH.WGS	74513	75910	115997	-0.03495
0	LabradorRetriever-251054/16-UMN.Illumina	79763	75910	115997	0.09602
0	LabradorRetriever-296917/19-UMN.Illumina	80476	75910	115997	0.1138
0	LabradorRetriever-296918/19-UMN.Illumina	79224	75910	115997	0.08258
0	LabradorRetriever-296919/19-UMN.Illumina	79327	75910	115997	0.08515
0	LabradorRetriever-296920/19-UMN.Illumina	80290	75910	115997	0.1092
0	LabradorRetriever-296921/19-UMN.Illumina	79618	75910	115997	0.09241
0	LabradorRetriever-296922/19-UMN.Illumina	78244	75910	115997	0.05813
0	LabradorRetriever-296923/19-UMN.Illumina	79794	75910	115997	0.0968
0	LabradorRetriever-298344/19-UMN.Illumina	79255	75910	115997	0.08335
0	LabradorRetriever-298345/19-UMN.Illumina	78461	75910	115997	0.06354
0	LabradorRetriever-CFA117999-NIH.WGS	81689	75910	115997	0.1441
0	LabradorRetriever-D00510.WGS	78629	75910	115997	0.06773
0	LabradorRetriever-D02495.WGS	78725	75910	115997	0.07013
0	LabradorRetriever-D02496.WGS	83130	75910	115997	0.18
0	LabradorRetriever-D02498.WGS	81608	75910	115997	0.1421
0	LabradorRetriever-D02549.WGS	78459	75910	115997	0.06349
0	LabradorRetriever-D02577.WGS	81537	75910	115997	0.1403
0	LabradorRetriever-D02626.WGS	81616	75910	115997	0.1423
0	LabradorRetriever-D02627.WGS	82606	75910	115997	0.167
0	LabradorRetriever-D03006.WGS	80052	75910	115997	0.1032
0	LabradorRetriever-D03615.WGS	80666	75910	115997	0.1186
0	LabradorRetriever-D05531+267922/17.WGS	83065	75910	115997	0.1784
0	LabradorRetriever-D06402.WGS	82402	75910	115997	0.1619
0	LabradorRetriever-G4-MSU.AffyAB	86347	75910	115997	0.2603
0	LabradorRetriever-G5-MSU.AffyAB	83287	75910	115997	0.1839
0	LabradorRetriever-G8-MSU.AffyAB	77643	75910	115997	0.04313
0	LabradorRetriever-G14-MSU.AffyAB	77040	75910	115997	0.02809
0	LabradorRetriever-G25-MSU.AffyAB	72595	75910	115997	-0.08281
0	LabradorRetriever-G52-MSU.AffyAB	81131	75910	115997	0.1302
0	LabradorRetriever-G61-MSU.AffyAB	81022	75910	115997	0.1274
0	LabradorRetriever-G62-MSU.AffyAB	75706	75910	115997	-0.005192
0	LabradorRetriever-G63-MSU.AffyAB	76879	75910	115997	0.02407
0	LabradorRetriever-G128-MSU.AffyAB	70147	75910	115997	-0.1439
0	LabradorRetriever-G164-MSU.AffyAB	75972	75910	115997	0.001445
0	LabradorRetriever-G203-MSU.AffyAB	82411	75910	115997	0.1621
0	LabradorRetriever-G210-MSU.AffyAB	76634	75910	115997	0.01796
0	LabradorRetriever-G230-MSU.AffyAB	78815	75910	115997	0.07237
0	LabradorRetriever-G244-MSU.AffyAB	75733	75910	115997	-0.004518
0	LabradorRetriever-G246-MSU.AffyAB	78556	75910	115997	0.06591
0	LabradorRetriever-G247-MSU.AffyAB	83574	75910	115997	0.1911
0	LabradorRetriever-G248-MSU.AffyAB	74447	75910	115997	-0.0366
0	LabradorRetriever-G250-MSU.AffyAB	75540	75910	115997	-0.009333
0	LabradorRetriever-G252-MSU.AffyAB	82235	75910	115997	0.1577
0	LabradorRetriever-G253-MSU.AffyAB	74736	75910	115997	-0.02939
0	LabradorRetriever-G266-MSU.AffyAB	79183	75910	115997	0.08155
0	LabradorRetriever-G267-MSU.AffyAB	71220	75910	115997	-0.1171
0	LabradorRetriever-G273-MSU.AffyAB	74988	75910	115997	-0.0231
0	LabradorRetriever-G274-MSU.AffyAB	79857	75910	115997	0.09837
0	LabradorRetriever-G275-MSU.AffyAB	77061	75910	115997	0.02861
0	LabradorRetriever-G276-MSU.AffyAB	74833	75910	115997	-0.02697
0	LabradorRetriever-G278-MSU.AffyAB	73574	75910	115997	-0.05838
0	LabradorRetriever-G279-MSU.AffyAB	74024	75910	115997	-0.04715
0	LabradorRetriever-G282-MSU.AffyAB	77375	75910	115997	0.03645
0	LabradorRetriever-G284-MSU.AffyAB	76032	75910	115997	0.002942
0	LabradorRetriever-G289-MSU.AffyAB	81054	75910	115997	0.1282
0	LabradorRetriever-G292-MSU.AffyAB	76905	75910	115997	0.02472
0	LabradorRetriever-G305-MSU.AffyAB	74438	75910	115997	-0.03683
0	LabradorRetriever-G307-MSU.AffyAB	70173	75910	115997	-0.1432
0	LabradorRetriever-G308-MSU.AffyAB	74718	75910	115997	-0.02984
0	LabradorRetriever-G309-MSU.AffyAB	75253	75910	115997	-0.01649
0	LabradorRetriever-G311-MSU.AffyAB	74196	75910	115997	-0.04286
0	LabradorRetriever-G316-MSU.AffyAB	78810	75910	115997	0.07225
0	LabradorRetriever-G317-MSU.AffyAB	77683	75910	115997	0.04413
0	LabradorRetriever-G325-MSU.AffyAB	75860	75910	115997	-0.00135
0	LabradorRetriever-G327-MSU.AffyAB	78625	75910	115997	0.06763
0	LabradorRetriever-G329-MSU.AffyAB	76704	75910	115997	0.01971
0	LabradorRetriever-G332-MSU.AffyAB	72930	75910	115997	-0.07445
0	LabradorRetriever-G333-MSU.AffyAB	75468	75910	115997	-0.01113
0	LabradorRetriever-G334-MSU.AffyAB	76062	75910	115997	0.00369
0	LabradorRetriever-G336-MSU.AffyAB	77687	75910	115997	0.04423
0	LabradorRetriever-GEB056-Bern.WGS	88918	75910	115997	0.3244
0	LabradorRetriever-GEB068-Bern.WGS	81706	75910	115997	0.1445
0	LabradorRetriever-GEB069-Bern.WGS	78243	75910	115997	0.0581
0	LabradorRetriever-GEB070-Bern.WGS	93198	75910	115997	0.4312
0	LabradorRetriever-GT264-LUPA.Illumina	79871	75910	115997	0.09872
0	LabradorRetriever-GT265-LUPA.Illumina	79729	75910	115997	0.09518
0	LabradorRetriever-GT266-LUPA.Illumina	81010	75910	115997	0.1271
0	LabradorRetriever-GT267-LUPA.Illumina	77094	75910	115997	0.02944
0	LabradorRetriever-GT268-LUPA.Illumina	76781	75910	115997	0.02163
0	LabradorRetriever-GT269-LUPA.Illumina	81575	75910	115997	0.1412
0	LabradorRetriever-GT270-LUPA.Illumina	77985	75910	115997	0.05167
0	LabradorRetriever-GT271-LUPA.Illumina	76254	75910	115997	0.00848
0	LabradorRetriever-GT272-LUPA.Illumina	82595	75910	115997	0.1667
0	LabradorRetriever-GT273-LUPA.Illumina	76010	75910	115997	0.002393
0	LabradorRetriever-GT274-LUPA.Illumina	82175	75910	115997	0.1562
0	LabradorRetriever-GT275-LUPA.Illumina	75023	75910	115997	-0.02223
0	LabradorRetriever-GT276-LUPA.Illumina	77509	75910	115997	0.03979
0	LabradorRetriever-GT277-LUPA.Illumina	79250	75910	115997	0.08323
0	LabradorRetriever-LA882-Bern.WGS	82976	75910	115997	0.1762
0	LabradorRetriever-LA900-Bern.WGS	81753	75910	115997	0.1457
0	LabradorRetriever-LA1869-Bern.WGS	81804	75910	115997	0.1469
0	LabradorRetriever-LA2438-Bern.WGS	84480	75910	115997	0.2137
0	LabradorRetriever-LA2439+PER00177-Bern.WGS	82858	75910	115997	0.1732
0	LabradorRetriever-LA2443-Bern.WGS	82642	75910	115997	0.1678
0	LabradorRetriever-Lab02-UMN.AffyHD	76781	75910	115997	0.02163
0	LabradorRetriever-Lab03-UMN.AffyHD	79104	75910	115997	0.07958
0	LabradorRetriever-Lab04-UMN.AffyHD	82233	75910	115997	0.1576
0	LabradorRetriever-Lab05-UMN.AffyHD	78930	75910	115997	0.07524
0	LabradorRetriever-Lab06-UMN.AffyHD	79074	75910	115997	0.07883
0	LabradorRetriever-Lab07-UMN.AffyHD	80480	75910	115997	0.1139
0	LabradorRetriever-Lab08-UMN.AffyHD	79798	75910	115997	0.0969
0	LabradorRetriever-Lab09-UMN.AffyHD	79440	75910	115997	0.08797
0	LabradorRetriever-Lab10-UMN.AffyHD	79390	75910	115997	0.08672
0	LabradorRetriever-Lab11-UMN.AffyHD	78458	75910	115997	0.06347
0	LabradorRetriever-Lab12-UMN.AffyHD	80386	75910	115997	0.1116
0	LabradorRetriever-Lab13-UMN.AffyHD	80133	75910	115997	0.1053
0	LabradorRetriever-Lab14-UMN.AffyHD	78110	75910	115997	0.05478
0	LabradorRetriever-Lab15-UMN.AffyHD	78229	75910	115997	0.05775
0	LabradorRetriever-Lab16-UMN.AffyHD	76837	75910	115997	0.02302
0	LabradorRetriever-Lab17-UMN.AffyHD	78095	75910	115997	0.05441
0	LabradorRetriever-Lab18-UMN.AffyHD	78087	75910	115997	0.05421
0	LabradorRetriever-Lab21-UMN.AffyHD	78801	75910	115997	0.07202
0	LabradorRetriever-Lab22-UMN.AffyHD	78356	75910	115997	0.06092
0	LabradorRetriever-Lab23-UMN.AffyHD	79802	75910	115997	0.097
0	LabradorRetriever-Lab24-UMN.AffyHD	75049	75910	115997	-0.02158
0	LabradorRetriever-Lab25-UMN.AffyHD	79474	75910	115997	0.08881
0	LabradorRetriever-LabradorRetriever03-NIH.WGS	84058	75910	115997	0.2032
0	LabradorRetriever-LabradorRetriever04-NIH.WGS	78108	75910	115997	0.05473
0	LabradorRetriever-LabradorRetriever05-NIH.WGS	80409	75910	115997	0.1121
0	LabradorRetriever-LabradorRetriever06-NIH.WGS	75114	75910	115997	-0.01996
0	LabradorRetriever-LabradorRetriever10-NIH.WGS	81510	75910	115997	0.1396
0	LabradorRetriever-LabradorRetriever12-NIH.WGS	75135	75910	115997	-0.01944
0	LabradorRetriever-LabradorRetriever13-NIH.WGS	84425	75910	115997	0.2123
0	LabradorRetriever-LR001-UMN.Illumina	74642	75910	115997	-0.03174
0	LabradorRetriever-LR002-UMN.Illumina	73974	75910	115997	-0.0484
0	LabradorRetriever-LR003-UMN.Illumina	77438	75910	115997	0.03802
0	LabradorRetriever-LR008-UMN.Illumina	78824	75910	115997	0.0726
0	LabradorRetriever-LR009-UMN.Illumina	75292	75910	115997	-0.01552
0	LabradorRetriever-LR010-UMN.Illumina	70101	75910	115997	-0.145
0	LabradorRetriever-LR011-UMN.Illumina	77557	75910	115997	0.04099
0	LabradorRetriever-LR013-UMN.AffyAB	78808	75910	115997	0.0722
0	LabradorRetriever-LR014-UMN.Illumina	79176	75910	115997	0.08138
0	LabradorRetriever-LR015-UMN.Illumina	78923	75910	115997	0.07507
0	LabradorRetriever-LR016-UMN.AffyAB	75115	75910	115997	-0.01994
0	LabradorRetriever-LR017-UMN.Illumina	75702	75910	115997	-0.005291
0	LabradorRetriever-LR018-UMN.Illumina	81311	75910	115997	0.1346
0	LabradorRetriever-LR020-UMN.Illumina	76134	75910	115997	0.005486
0	LabradorRetriever-LR021-UMN.AffyAB	82338	75910	115997	0.1603
0	LabradorRetriever-LR022-UMN.Illumina	77939	75910	115997	0.05052
0	LabradorRetriever-LR024-UMN.Illumina	76139	75910	115997	0.005611
0	LabradorRetriever-LR025-UMN.Illumina	76367	75910	115997	0.0113
0	LabradorRetriever-LR027-UMN.Illumina	77822	75910	115997	0.0476
0	LabradorRetriever-LR028-UMN.AffyAB	73994	75910	115997	-0.0479
0	LabradorRetriever-LR029-UMN.Illumina	79625	75910	115997	0.09258
0	LabradorRetriever-LR030-UMN.Illumina	78011	75910	115997	0.05231
0	LabradorRetriever-LR031-UMN.Illumina	75359	75910	115997	-0.01385
0	LabradorRetriever-LR032-UMN.Illumina	77567	75910	115997	0.04124
0	LabradorRetriever-LR033-UMN.Illumina	84487	75910	115997	0.2139
0	LabradorRetriever-LR034-UMN.Illumina	74854	75910	115997	-0.02645
0	LabradorRetriever-LR035-UMN.Illumina	78826	75910	115997	0.07265
0	LabradorRetriever-LR036-UMN.Illumina	76978	75910	115997	0.02654
0	LabradorRetriever-LR037-UMN.Illumina	74829	75910	115997	-0.02707
0	LabradorRetriever-LR038-UMN.AffyAB	75849	75910	115997	-0.001624
0	LabradorRetriever-LR039-UMN.AffyAB	77433	75910	115997	0.03789
0	LabradorRetriever-LR040-UMN.Illumina	76425	75910	115997	0.01275
0	LabradorRetriever-LR042-UMN.Illumina	77428	75910	115997	0.03777
0	LabradorRetriever-LR044-UMN.Illumina	76000	75910	115997	0.002143
0	LabradorRetriever-LR047-UMN.Illumina	77175	75910	115997	0.03146
0	LabradorRetriever-LR048-UMN.Illumina	74383	75910	115997	-0.0382
0	LabradorRetriever-LR049-UMN.Illumina	79961	75910	115997	0.101
0	LabradorRetriever-LR050-UMN.Illumina	74283	75910	115997	-0.04069
0	LabradorRetriever-LR051-UMN.Illumina	76819	75910	115997	0.02258
0	LabradorRetriever-LR052-UMN.AffyAB	79657	75910	115997	0.09338
0	LabradorRetriever-LR053-UMN.Illumina	70198	75910	115997	-0.1426
0	LabradorRetriever-LR054-UMN.AffyAB	75241	75910	115997	-0.01679
0	LabradorRetriever-LR055-UMN.Illumina	71755	75910	115997	-0.1038
0	LabradorRetriever-LR056-UMN.Illumina	75567	75910	115997	-0.008659
0	LabradorRetriever-LR057-UMN.Illumina	78434	75910	115997	0.06287
0	LabradorRetriever-LR058-UMN.Illumina	75767	75910	115997	-0.00367
0	LabradorRetriever-LR059-UMN.Illumina	75351	75910	115997	-0.01405
0	LabradorRetriever-LR060-UMN.Illumina	75038	75910	115997	-0.02186
0	LabradorRetriever-LR061-UMN.Illumina	75053	75910	115997	-0.02148
0	LabradorRetriever-LR062-UMN.Illumina	74095	75910	115997	-0.04538
0	LabradorRetriever-LR063-UMN.Illumina	72524	75910	115997	-0.08458
0	LabradorRetriever-LR065-UMN.Illumina	80773	75910	115997	0.1212
0	LabradorRetriever-LR066-UMN.AffyAB	75358	75910	115997	-0.01387
0	LabradorRetriever-LR067-UMN.Illumina	74892	75910	115997	-0.0255
0	LabradorRetriever-LR069-UMN.Illumina	94447	75910	115997	0.4624
0	LabradorRetriever-LR071-UMN.Illumina	77191	75910	115997	0.03186
0	LabradorRetriever-LR072-UMN.Illumina	76526	75910	115997	0.01527
0	LabradorRetriever-LR073-UMN.Illumina	77828	75910	115997	0.04775
0	LabradorRetriever-LR074-UMN.Illumina	76356	75910	115997	0.01102
0	LabradorRetriever-LR076-UMN.Illumina	75756	75910	115997	-0.003944
0	LabradorRetriever-LR077-UMN.Illumina	71359	75910	115997	-0.1136
0	LabradorRetriever-LR078-UMN.Illumina	75381	75910	115997	-0.0133
0	LabradorRetriever-LR079-UMN.Illumina	75428	75910	115997	-0.01213
0	LabradorRetriever-LR080-UMN.Illumina	79856	75910	115997	0.09834
0	LabradorRetriever-LR081-UMN.AffyAB	76207	75910	115997	0.007308
0	LabradorRetriever-LR082-UMN.Illumina	81350	75910	115997	0.1356
0	LabradorRetriever-LR083-UMN.Illumina	75194	75910	115997	-0.01797
0	LabradorRetriever-LR084-UMN.AffyAB	78058	75910	115997	0.05349
0	LabradorRetriever-LR085-UMN.Illumina	83493	75910	115997	0.1891
0	LabradorRetriever-LR086-UMN.Illumina	78959	75910	115997	0.07597
0	LabradorRetriever-LR087-UMN.Illumina	76270	75910	115997	0.008879
0	LabradorRetriever-LR088-UMN.Illumina	82754	75910	115997	0.1706
0	LabradorRetriever-LR089-UMN.Illumina	75146	75910	115997	-0.01916
0	LabradorRetriever-LR090-UMN.Illumina	77173	75910	115997	0.03141
0	LabradorRetriever-LR091-UMN.Illumina	77006	75910	115997	0.02724
0	LabradorRetriever-LR092-UMN.Illumina	75204	75910	115997	-0.01772
0	LabradorRetriever-LR093-UMN.Illumina	77001	75910	115997	0.02712
0	LabradorRetriever-LR094-UMN.Illumina	76317	75910	115997	0.01005
0	LabradorRetriever-LR095-UMN.Illumina	78002	75910	115997	0.05209
0	LabradorRetriever-LR096-UMN.Illumina	75313	75910	115997	-0.015
0	LabradorRetriever-LR098-UMN.AffyAB	76884	75910	115997	0.0242
0	LabradorRetriever-LR100-UMN.Illumina	70415	75910	115997	-0.1372
0	LabradorRetriever-LR101-UMN.AffyAB	76701	75910	115997	0.01963
0	LabradorRetriever-LR102-UMN.Illumina	76100	75910	115997	0.004638
0	LabradorRetriever-LR103-UMN.Illumina	75713	75910	115997	-0.005017
0	LabradorRetriever-LR104-UMN.Illumina	78889	75910	115997	0.07422
0	LabradorRetriever-LR105-UMN.Illumina	74491	75910	115997	-0.0355
0	LabradorRetriever-LR106A-UMN.Illumina	78132	75910	115997	0.05533
0	LabradorRetriever-LR107-UMN.Illumina	77297	75910	115997	0.0345
0	LabradorRetriever-LR108-UMN.AffyAB	77230	75910	115997	0.03283
0	LabradorRetriever-LR109-UMN.Illumina	80650	75910	115997	0.1182
0	LabradorRetriever-LR110-UMN.Illumina	70484	75910	115997	-0.1355
0	LabradorRetriever-LR111-UMN.Illumina	74062	75910	115997	-0.04621
0	LabradorRetriever-LR112-UMN.Illumina	74777	75910	115997	-0.02837
0	LabradorRetriever-LR113-UMN.Illumina	79927	75910	115997	0.1001
0	LabradorRetriever-LR114-UMN.Illumina	77658	75910	115997	0.04351
0	LabradorRetriever-LR115-UMN.Illumina	78683	75910	115997	0.06908
0	LabradorRetriever-LR116-UMN.Illumina	74879	75910	115997	-0.02582
0	LabradorRetriever-LR117-UMN.AffyAB	75733	75910	115997	-0.004518
0	LabradorRetriever-LR118-UMN.Illumina	75558	75910	115997	-0.008884
0	LabradorRetriever-LR119-UMN.Illumina	73920	75910	115997	-0.04975
0	LabradorRetriever-LR120-UMN.Illumina	75770	75910	115997	-0.003595
0	LabradorRetriever-LR121-UMN.Illumina	75379	75910	115997	-0.01335
0	LabradorRetriever-LR123-UMN.Illumina	75289	75910	115997	-0.01559
0	LabradorRetriever-LR124-UMN.Illumina	73651	75910	115997	-0.05646
0	LabradorRetriever-LR126-UMN.Illumina	76154	75910	115997	0.005985
0	LabradorRetriever-LR129-UMN.Illumina	74285	75910	115997	-0.04064
0	LabradorRetriever-LR130-UMN.Illumina	82062	75910	115997	0.1534
0	LabradorRetriever-LR131-UMN.Illumina	76099	75910	115997	0.004613
0	LabradorRetriever-LR132-UMN.AffyAB	78300	75910	115997	0.05952
0	LabradorRetriever-LR134-UMN.Illumina	77832	75910	115997	0.04785
0	LabradorRetriever-LR135-UMN.Illumina	75101	75910	115997	-0.02029
0	LabradorRetriever-LR136-UMN.Illumina	75214	75910	115997	-0.01747
0	LabradorRetriever-LR137-UMN.Illumina	75171	75910	115997	-0.01854
0	LabradorRetriever-LR138-UMN.Illumina	75023	75910	115997	-0.02223
0	LabradorRetriever-LR139-UMN.Illumina	77500	75910	115997	0.03957
0	LabradorRetriever-LR140-UMN.Illumina	69782	75910	115997	-0.153
0	LabradorRetriever-LR142-UMN.Illumina	76074	75910	115997	0.003989
0	LabradorRetriever-LR143-UMN.AffyAB	75844	75910	115997	-0.001749
0	LabradorRetriever-LR144-UMN.Illumina	70274	75910	115997	-0.1407
0	LabradorRetriever-LR145-UMN.Illumina	81703	75910	115997	0.1444
0	LabradorRetriever-LR146-UMN.Illumina	73338	75910	115997	-0.06427
0	LabradorRetriever-LR147-UMN.Illumina	75510	75910	115997	-0.01008
0	LabradorRetriever-LR148-UMN.Illumina	76767	75910	115997	0.02128
0	LabradorRetriever-LR149-UMN.Illumina	79375	75910	115997	0.08634
0	LabradorRetriever-LR150-UMN.Illumina	81508	75910	115997	0.1396
0	LabradorRetriever-LR151-UMN.Illumina	70116	75910	115997	-0.1447
0	LabradorRetriever-LR152-UMN.Illumina	77412	75910	115997	0.03737
0	LabradorRetriever-LR154-UMN.Illumina	73345	75910	115997	-0.06409
0	LabradorRetriever-LR155-UMN.Illumina	74938	75910	115997	-0.02435
0	LabradorRetriever-LR156-UMN.Illumina	81101	75910	115997	0.1294
0	LabradorRetriever-LR157-UMN.Illumina	80860	75910	115997	0.1234
0	LabradorRetriever-LR158-UMN.Illumina	79403	75910	115997	0.08704
0	LabradorRetriever-LR159-UMN.AffyAB	75821	75910	115997	-0.002323
0	LabradorRetriever-LR160-UMN.Illumina	78529	75910	115997	0.06524
0	LabradorRetriever-LR161-UMN.Illumina	82007	75910	115997	0.152
0	LabradorRetriever-LR162-UMN.Illumina	77226	75910	115997	0.03273
0	LabradorRetriever-LR163-UMN.Illumina	76460	75910	115997	0.01362
0	LabradorRetriever-LR164-UMN.Illumina	81165	75910	115997	0.131
0	LabradorRetriever-LR165-UMN.Illumina	70170	75910	115997	-0.1433
0	LabradorRetriever-LR166-UMN.AffyAB	75566	75910	115997	-0.008684
0	LabradorRetriever-LR167-UMN.Illumina	76431	75910	115997	0.0129
0	LabradorRetriever-LR168-UMN.Illumina	79491	75910	115997	0.08924
0	LabradorRetriever-LR169-UMN.Illumina	77453	75910	115997	0.03839
0	LabradorRetriever-LR170-UMN.Illumina	81908	75910	115997	0.1495
0	LabradorRetriever-LR171-UMN.AffyAB	77168	75910	115997	0.03128
0	LabradorRetriever-LR172-UMN.Illumina	79416	75910	115997	0.08737
0	LabradorRetriever-LR173-UMN.Illumina	77914	75910	115997	0.04989
0	LabradorRetriever-LR174-UMN.Illumina	78266	75910	115997	0.05868
0	LabradorRetriever-LR175-UMN.AffyAB	79641	75910	115997	0.09298
0	LabradorRetriever-LR176-UMN.Illumina	81232	75910	115997	0.1327
0	LabradorRetriever-LR178-UMN.Illumina	77910	75910	115997	0.04979
0	LabradorRetriever-LR180-UMN.Illumina	74872	75910	115997	-0.026
0	LabradorRetriever-LR181-UMN.Illumina	81346	75910	115997	0.1355
0	LabradorRetriever-LR182-UMN.Illumina	74340	75910	115997	-0.03927
0	LabradorRetriever-LR183-UMN.Illumina	79536	75910	115997	0.09036
0	LabradorRetriever-LR184-UMN.Illumina	76842	75910	115997	0.02315
0	LabradorRetriever-LR187-UMN.Illumina	75465	75910	115997	-0.0112
0	LabradorRetriever-LR188-UMN.Illumina	77121	75910	115997	0.03011
0	LabradorRetriever-LR189-UMN.Illumina	75836	75910	115997	-0.001948
0	LabradorRetriever-LR190-UMN.AffyAB	70239	75910	115997	-0.1416
0	LabradorRetriever-LR191-UMN.Illumina	76942	75910	115997	0.02564
0	LabradorRetriever-LR192-UMN.AffyAB	74357	75910	115997	-0.03885
0	LabradorRetriever-LR193-UMN.Illumina	74299	75910	115997	-0.04029
0	LabradorRetriever-LR194-UMN.Illumina	75242	75910	115997	-0.01677
0	LabradorRetriever-LR196-UMN.Illumina	81997	75910	115997	0.1518
0	LabradorRetriever-LR197-UMN.Illumina	77495	75910	115997	0.03944
0	LabradorRetriever-LR199-UMN.Illumina	72839	75910	115997	-0.07672
0	LabradorRetriever-LR201-UMN.Illumina	74824	75910	115997	-0.0272
0	LabradorRetriever-LR202-UMN.AffyAB	80531	75910	115997	0.1152
0	LabradorRetriever-LR203-UMN.Illumina	77844	75910	115997	0.04815
0	LabradorRetriever-LR204-UMN.Illumina	75357	75910	115997	-0.0139
0	LabradorRetriever-LR206-UMN.Illumina	78987	75910	115997	0.07666
0	LabradorRetriever-LR207-UMN.Illumina	72235	75910	115997	-0.09179
0	LabradorRetriever-LR208-UMN.AffyAB	75730	75910	115997	-0.004593
0	LabradorRetriever-LR209-UMN.Illumina	74269	75910	115997	-0.04104
0	LabradorRetriever-LR211-UMN.AffyAB	74560	75910	115997	-0.03378
0	LabradorRetriever-LR212-UMN.Illumina	74654	75910	115997	-0.03144
0	LabradorRetriever-LR213-UMN.Illumina	75874	75910	115997	-0.001
0	LabradorRetriever-LR214-UMN.Illumina	75204	75910	115997	-0.01772
0	LabradorRetriever-LR217-UMN.Illumina	80513	75910	115997	0.1147
0	LabradorRetriever-LR218-UMN.Illumina	71446	75910	115997	-0.1115
0	LabradorRetriever-LR219-UMN.Illumina	76604	75910	115997	0.01721
0	LabradorRetriever-LR220-UMN.Illumina	74730	75910	115997	-0.02954
0	LabradorRetriever-LR221-UMN.Illumina	81346	75910	115997	0.1355
0	LabradorRetriever-LR222-UMN.Illumina	72949	75910	115997	-0.07397
0	LabradorRetriever-LR223-UMN.Illumina	74396	75910	115997	-0.03787
0	LabradorRetriever-LR224-UMN.Illumina	80838	75910	115997	0.1228
0	LabradorRetriever-LR225-UMN.Illumina	85189	75910	115997	0.2314
0	LabradorRetriever-LR226-UMN.AffyAB	76475	75910	115997	0.01399
0	LabradorRetriever-LR227-UMN.Illumina	75745	75910	115997	-0.004219
0	LabradorRetriever-LR228-UMN.Illumina	76494	75910	115997	0.01447
0	LabradorRetriever-LR229-UMN.Illumina	74916	75910	115997	-0.0249
0	LabradorRetriever-LR230-UMN.Illumina	75569	75910	115997	-0.008609
0	LabradorRetriever-LR231-UMN.Illumina	80306	75910	115997	0.1096
0	LabradorRetriever-LR232-UMN.AffyAB	76975	75910	115997	0.02647
0	LabradorRetriever-LR234-UMN.Illumina	74731	75910	115997	-0.02952
0	LabradorRetriever-LR235-UMN.Illumina	79018	75910	115997	0.07744
0	LabradorRetriever-LR236-UMN.Illumina	71481	75910	115997	-0.1106
0	LabradorRetriever-LR237-UMN.Illumina	76002	75910	115997	0.002193
0	LabradorRetriever-LR238-UMN.AffyAB	79742	75910	115997	0.0955
0	LabradorRetriever-LR239-UMN.Illumina	78961	75910	115997	0.07602
0	LabradorRetriever-LR240-UMN.Illumina	76979	75910	115997	0.02657
0	LabradorRetriever-LR241-UMN.Illumina	76010	75910	115997	0.002393
0	LabradorRetriever-LR242-UMN.Illumina	79521	75910	115997	0.08999
0	LabradorRetriever-LR243-UMN.Illumina	78249	75910	115997	0.05825
0	LabradorRetriever-LR244-UMN.Illumina	76827	75910	115997	0.02278
0	LabradorRetriever-LR245-UMN.Illumina	76355	75910	115997	0.011
0	LabradorRetriever-LR246-UMN.Illumina	80569	75910	115997	0.1161
0	LabradorRetriever-LR247-UMN.Illumina	69202	75910	115997	-0.1675
0	LabradorRetriever-LR248-UMN.AffyAB	76664	75910	115997	0.01871
0	LabradorRetriever-LR249-UMN.Illumina	77562	75910	115997	0.04111
0	LabradorRetriever-LR250-UMN.Illumina	77668	75910	115997	0.04376
0	LabradorRetriever-LR252-UMN.Illumina	77024	75910	115997	0.02769
0	LabradorRetriever-LR253-UMN.Illumina	72299	75910	115997	-0.09019
0	LabradorRetriever-LR254-UMN.Illumina	76878	75910	115997	0.02405
0	LabradorRetriever-LR256-UMN.AffyAB	77473	75910	115997	0.03889
0	LabradorRetriever-LR257-UMN.Illumina	75665	75910	115997	-0.006214
0	LabradorRetriever-LR258-UMN.Illumina	77259	75910	115997	0.03355
0	LabradorRetriever-LR259-UMN.AffyAB	77907	75910	115997	0.04972
0	LabradorRetriever-LR260-UMN.Illumina	74564	75910	115997	-0.03368
0	LabradorRetriever-LR261-UMN.Illumina	78032	75910	115997	0.05284
0	LabradorRetriever-LR262-UMN.Illumina	69807	75910	115997	-0.1524
0	LabradorRetriever-LR263-UMN.Illumina	77397	75910	115997	0.037
0	LabradorRetriever-LR264-UMN.Illumina	75074	75910	115997	-0.02096
0	LabradorRetriever-LR265-UMN.Illumina	80741	75910	115997	0.1204
0	LabradorRetriever-LR266-UMN.AffyAB	78589	75910	115997	0.06673
0	LabradorRetriever-LR267-UMN.Illumina	75305	75910	115997	-0.0152
0	LabradorRetriever-LR268-UMN.Illumina	76921	75910	115997	0.02512
0	LabradorRetriever-LR269-UMN.Illumina	76155	75910	115997	0.00601
0	LabradorRetriever-LR270-UMN.Illumina	74433	75910	115997	-0.03695
0	LabradorRetriever-LR271-UMN.Illumina	77037	75910	115997	0.02801
0	LabradorRetriever-LR272-UMN.Illumina	72240	75910	115997	-0.09166
0	LabradorRetriever-LR273-UMN.Illumina	79569	75910	115997	0.09118
0	LabradorRetriever-LR274-UMN.AffyAB	79627	75910	115997	0.09263
0	LabradorRetriever-LR275-UMN.Illumina	77113	75910	115997	0.02991
0	LabradorRetriever-LR276-UMN.Illumina	84265	75910	115997	0.2083
0	LabradorRetriever-LR277-UMN.Illumina	83444	75910	115997	0.1879
0	LabradorRetriever-LR278-UMN.AffyAB	80111	75910	115997	0.1047
0	LabradorRetriever-LR280-UMN.Illumina	74548	75910	115997	-0.03408
0	LabradorRetriever-LR281-UMN.Illumina	75230	75910	115997	-0.01707
0	LabradorRetriever-LR282-UMN.Illumina	78394	75910	115997	0.06187
0	LabradorRetriever-LR283-UMN.Illumina	76477	75910	115997	0.01404
0	LabradorRetriever-LR284-UMN.Illumina	84929	75910	115997	0.2249
0	LabradorRetriever-LR285-UMN.AffyAB	75308	75910	115997	-0.01512
0	LabradorRetriever-LR286-UMN.Illumina	72638	75910	115997	-0.08173
0	LabradorRetriever-LR287-UMN.Illumina	79744	75910	115997	0.09555
0	LabradorRetriever-LR288-UMN.Illumina	74848	75910	115997	-0.0266
0	LabradorRetriever-LR289-UMN.Illumina	75593	75910	115997	-0.008011
0	LabradorRetriever-LR290-UMN.Illumina	75211	75910	115997	-0.01754
0	LabradorRetriever-LR291-UMN.Illumina	78936	75910	115997	0.07539
0	LabradorRetriever-LR292-UMN.Illumina	70221	75910	115997	-0.142
0	LabradorRetriever-LR293-UMN.Illumina	90239	75910	115997	0.3574
0	LabradorRetriever-LR294-UMN.AffyAB	74758	75910	115997	-0.02884
0	LabradorRetriever-LR295-UMN.Illumina	74911	75910	115997	-0.02503
0	LabradorRetriever-LR296-UMN.Illumina	75469	75910	115997	-0.0111
0	LabradorRetriever-LR297-UMN.Illumina	84173	75910	115997	0.206
0	LabradorRetriever-LR298-UMN.AffyAB	74561	75910	115997	-0.03376
0	LabradorRetriever-LR299-UMN.Illumina	80466	75910	115997	0.1136
0	LabradorRetriever-LR300-UMN.AffyAB	75869	75910	115997	-0.001125
0	LabradorRetriever-LR301-UMN.Illumina	70053	75910	115997	-0.1462
0	LabradorRetriever-LR302-UMN.Illumina	76678	75910	115997	0.01906
0	LabradorRetriever-LR303-UMN.Illumina	74150	75910	115997	-0.04401
0	LabradorRetriever-LR304-UMN.AffyAB	77226	75910	115997	0.03273
0	LabradorRetriever-LR305-UMN.Illumina	86410	75910	115997	0.2619
0	LabradorRetriever-LR307-UMN.Illumina	76071	75910	115997	0.003915
0	LabradorRetriever-LR308-UMN.Illumina	75691	75910	115997	-0.005566
0	LabradorRetriever-LR309-UMN.Illumina	75895	75910	115997	-0.0004763
0	LabradorRetriever-LR310-UMN.Illumina	74911	75910	115997	-0.02503
0	LabradorRetriever-LR311-UMN.AffyAB	77175	75910	115997	0.03146
0	LabradorRetriever-LR313-UMN.Illumina	75519	75910	115997	-0.009857
0	LabradorRetriever-LR314-UMN.Illumina	79118	75910	115997	0.07993
0	LabradorRetriever-LR315-UMN.Illumina	76052	75910	115997	0.003441
0	LabradorRetriever-LR316-UMN.Illumina	77197	75910	115997	0.03201
0	LabradorRetriever-LR317-UMN.Illumina	77554	75910	115997	0.04091
0	LabradorRetriever-LR318-UMN.Illumina	75805	75910	115997	-0.002722
0	LabradorRetriever-LR319-UMN.Illumina	76306	75910	115997	0.009777
0	LabradorRetriever-LR320-UMN.Illumina	75233	75910	115997	-0.01699
0	LabradorRetriever-LR321-UMN.Illumina	76748	75910	115997	0.0208
0	LabradorRetriever-LR322-UMN.Illumina	80328	75910	115997	0.1101
0	LabradorRetriever-LR324-UMN.AffyAB	76621	75910	115997	0.01764
0	LabradorRetriever-LR325-UMN.Illumina	77890	75910	115997	0.0493
0	LabradorRetriever-LR326-UMN.Illumina	77638	75910	115997	0.04301
0	LabradorRetriever-LR327-UMN.Illumina	80707	75910	115997	0.1196
0	LabradorRetriever-LR328-UMN.Illumina	75837	75910	115997	-0.001923
0	LabradorRetriever-LR329-UMN.Illumina	79545	75910	115997	0.09058
0	LabradorRetriever-LR330-UMN.Illumina	78191	75910	115997	0.0568
0	LabradorRetriever-LR331-UMN.Illumina	81275	75910	115997	0.1337
0	LabradorRetriever-LR332-UMN.Illumina	73576	75910	115997	-0.05833
0	LabradorRetriever-LR333-UMN.Illumina	74436	75910	115997	-0.03688
0	LabradorRetriever-LR334-UMN.Illumina	76209	75910	115997	0.007357
0	LabradorRetriever-LR335-UMN.Illumina	83117	75910	115997	0.1797
0	LabradorRetriever-LR337-UMN.Illumina	75111	75910	115997	-0.02004
0	LabradorRetriever-LR338-UMN.Illumina	75910	75910	115997	-0.0001021
0	LabradorRetriever-LR340-UMN.AffyAB	75578	75910	115997	-0.008385
0	LabradorRetriever-LR342-UMN.Illumina	76072	75910	115997	0.00394
0	LabradorRetriever-LR343-UMN.Illumina	80500	75910	115997	0.1144
0	LabradorRetriever-LR344-UMN.AffyAB	78974	75910	115997	0.07634
0	LabradorRetriever-LR345-UMN.Illumina	77153	75910	115997	0.03091
0	LabradorRetriever-LR346-UMN.Illumina	81897	75910	115997	0.1493
0	LabradorRetriever-LR347-UMN.AffyAB	82291	75910	115997	0.1591
0	LabradorRetriever-LR348-UMN.Illumina	77380	75910	115997	0.03657
0	LabradorRetriever-LR349-UMN.Illumina	76225	75910	115997	0.007757
0	LabradorRetriever-LR350-UMN.Illumina	79223	75910	115997	0.08255
0	LabradorRetriever-LR351-UMN.Illumina	78946	75910	115997	0.07564
0	LabradorRetriever-LR352-UMN.AffyAB	77404	75910	115997	0.03717
0	LabradorRetriever-LR354-UMN.Illumina	78312	75910	115997	0.05982
0	LabradorRetriever-LR355-UMN.Illumina	75148	75910	115997	-0.01911
0	LabradorRetriever-LR356-UMN.Illumina	76472	75910	115997	0.01392
0	LabradorRetriever-LR358-UMN.Illumina	76032	75910	115997	0.002942
0	LabradorRetriever-LR359-UMN.Illumina	75754	75910	115997	-0.003994
0	LabradorRetriever-LR360-UMN.Illumina	79627	75910	115997	0.09263
0	LabradorRetriever-LR361-UMN.Illumina	75945	75910	115997	0.0007711
0	LabradorRetriever-LR362-UMN.Illumina	82220	75910	115997	0.1573
0	LabradorRetriever-LR363-UMN.Illumina	79774	75910	115997	0.0963
0	LabradorRetriever-LR364-UMN.Illumina	68912	75910	115997	-0.1747
0	LabradorRetriever-LR365-UMN.Illumina	77537	75910	115997	0.04049
0	LabradorRetriever-LR366-UMN.Illumina	87970	75910	115997	0.3008
0	LabradorRetriever-LR367-UMN.Illumina	79218	75910	115997	0.08243
0	LabradorRetriever-LR369-UMN.AffyAB	75829	75910	115997	-0.002123
0	LabradorRetriever-LR370-UMN.Illumina	70768	75910	115997	-0.1284
0	LabradorRetriever-LR371-UMN.Illumina	76242	75910	115997	0.008181
0	LabradorRetriever-LR372-UMN.Illumina	75617	75910	115997	-0.007412
0	LabradorRetriever-LR373-UMN.Illumina	78790	75910	115997	0.07175
0	LabradorRetriever-LR374-UMN.AffyAB	79236	75910	115997	0.08288
0	LabradorRetriever-LR375-UMN.Illumina	74668	75910	115997	-0.03109
0	LabradorRetriever-LR376-UMN.Illumina	76012	75910	115997	0.002443
0	LabradorRetriever-LR377-UMN.Illumina	79972	75910	115997	0.1012
0	LabradorRetriever-LR378-UMN.Illumina	74831	75910	115997	-0.02702
0	LabradorRetriever-LR379-UMN.Illumina	80187	75910	115997	0.1066
0	LabradorRetriever-LR380-UMN.Illumina	74825	75910	115997	-0.02717
0	LabradorRetriever-LR381-UMN.Illumina	70457	75910	115997	-0.1361
0	LabradorRetriever-LR382-UMN.Illumina	74912	75910	115997	-0.025
0	LabradorRetriever-PFZ1A10-Cornell.Illumina	80078	75910	115997	0.1039
0	LabradorRetriever-PFZ1A11-Cornell.Illumina	80668	75910	115997	0.1186
0	LabradorRetriever-PFZ1B07-Cornell.Illumina	73890	75910	115997	-0.0505
0	LabradorRetriever-PFZ1B10-Cornell.Illumina	82928	75910	115997	0.175
0	LabradorRetriever-PFZ1C10-Cornell.Illumina	79999	75910	115997	0.1019
0	LabradorRetriever-PFZ1D10-Cornell.Illumina	80367	75910	115997	0.1111
0	LabradorRetriever-PFZ1D11-Cornell.Illumina	82239	75910	115997	0.1578
0	LabradorRetriever-PFZ1E08-Cornell.Illumina	79071	75910	115997	0.07876
0	LabradorRetriever-PFZ1E11-Cornell.Illumina	78707	75910	115997	0.06968
0	LabradorRetriever-PFZ1F03-Cornell.Illumina	79908	75910	115997	0.09964
0	LabradorRetriever-PFZ1F09-Cornell.Illumina	80303	75910	115997	0.1095
0	LabradorRetriever-PFZ1G03-Cornell.Illumina	78762	75910	115997	0.07105
0	LabradorRetriever-PFZ1H03-Cornell.Illumina	74619	75910	115997	-0.03231
0	LabradorRetriever-PFZ1H05-Cornell.Illumina	74433	75910	115997	-0.03695
0	LabradorRetriever-PFZ2A05-Cornell.Illumina	81043	75910	115997	0.128
0	LabradorRetriever-PFZ2B12-Cornell.Illumina	74338	75910	115997	-0.03932
0	LabradorRetriever-PFZ2C02-Cornell.Illumina	78621	75910	115997	0.06753
0	LabradorRetriever-PFZ2D11-Cornell.Illumina	78476	75910	115997	0.06392
0	LabradorRetriever-PFZ2F09-Cornell.Illumina	86243	75910	115997	0.2577
0	LabradorRetriever-PFZ2F12-Cornell.Illumina	76169	75910	115997	0.00636
0	LabradorRetriever-PFZ2H10-Cornell.Illumina	75116	75910	115997	-0.01991
0	LabradorRetriever-PFZ4A02-Cornell.Illumina	74646	75910	115997	-0.03164
0	LabradorRetriever-PFZ4A04-Cornell.Illumina	76423	75910	115997	0.0127
0	LabradorRetriever-PFZ4A07-Cornell.Illumina	72222	75910	115997	-0.09211
0	LabradorRetriever-PFZ4A09-Cornell.Illumina	78999	75910	115997	0.07696
0	LabradorRetriever-PFZ4B04-Cornell.Illumina	76266	75910	115997	0.008779
0	LabradorRetriever-PFZ4B06-Cornell.Illumina	80261	75910	115997	0.1084
0	LabradorRetriever-PFZ4B08-Cornell.Illumina	73341	75910	115997	-0.06419
0	LabradorRetriever-PFZ4B10-Cornell.Illumina	75300	75910	115997	-0.01532
0	LabradorRetriever-PFZ4C02-Cornell.Illumina	76097	75910	115997	0.004563
0	LabradorRetriever-PFZ4C04-Cornell.Illumina	69246	75910	115997	-0.1664
0	LabradorRetriever-PFZ4C06-Cornell.Illumina	75260	75910	115997	-0.01632
0	LabradorRetriever-PFZ4C07-Cornell.Illumina	70247	75910	115997	-0.1414
0	LabradorRetriever-PFZ4C10-Cornell.Illumina	76585	75910	115997	0.01674
0	LabradorRetriever-PFZ4C12-Cornell.Illumina	82725	75910	115997	0.1699
0	LabradorRetriever-PFZ4D02-Cornell.Illumina	76435	75910	115997	0.013
0	LabradorRetriever-PFZ4D06-Cornell.Illumina	76139	75910	115997	0.005611
0	LabradorRetriever-PFZ4D09-Cornell.Illumina	78498	75910	115997	0.06446
0	LabradorRetriever-PFZ4D12-Cornell.Illumina	76960	75910	115997	0.02609
0	LabradorRetriever-PFZ4E04-Cornell.Illumina	76729	75910	115997	0.02033
0	LabradorRetriever-PFZ4E06-Cornell.Illumina	80646	75910	115997	0.1181
0	LabradorRetriever-PFZ4E08-Cornell.Illumina	78111	75910	115997	0.05481
0	LabradorRetriever-PFZ4E11-Cornell.Illumina	81591	75910	115997	0.1416
0	LabradorRetriever-PFZ4F01-Cornell.Illumina	76142	75910	115997	0.005686
0	LabradorRetriever-PFZ4F06-Cornell.Illumina	78681	75910	115997	0.06903
0	LabradorRetriever-PFZ4F11-Cornell.Illumina	77578	75910	115997	0.04151
0	LabradorRetriever-PFZ4F12-Cornell.Illumina	78783	75910	115997	0.07157
0	LabradorRetriever-PFZ4G03-Cornell.Illumina	74951	75910	115997	-0.02403
0	LabradorRetriever-PFZ4G07-Cornell.Illumina	80607	75910	115997	0.1171
0	LabradorRetriever-PFZ4G08-Cornell.Illumina	75406	75910	115997	-0.01268
0	LabradorRetriever-PFZ4G09-Cornell.Illumina	74325	75910	115997	-0.03965
0	LabradorRetriever-PFZ4G11-Cornell.Illumina	85265	75910	115997	0.2333
0	LabradorRetriever-PFZ4H03-Cornell.Illumina	79834	75910	115997	0.09779
0	LabradorRetriever-PFZ4H06-Cornell.Illumina	85149	75910	115997	0.2304
0	LabradorRetriever-PFZ4H07-Cornell.Illumina	75210	75910	115997	-0.01757
0	LabradorRetriever-PFZ4H08-Cornell.Illumina	80848	75910	115997	0.1231
0	LabradorRetriever-PFZ4H09-Cornell.Illumina	76668	75910	115997	0.01881
0	LabradorRetriever-PFZ5A01-Cornell.Illumina	80979	75910	115997	0.1264
0	LabradorRetriever-PFZ5A02-Cornell.Illumina	80260	75910	115997	0.1084
0	LabradorRetriever-PFZ5A03-Cornell.Illumina	78276	75910	115997	0.05893
0	LabradorRetriever-PFZ5A04-Cornell.Illumina	74289	75910	115997	-0.04054
0	LabradorRetriever-PFZ5A05-Cornell.Illumina	74696	75910	115997	-0.03039
0	LabradorRetriever-PFZ5A07-Cornell.Illumina	72864	75910	115997	-0.07609
0	LabradorRetriever-PFZ5B01-Cornell.Illumina	83436	75910	115997	0.1877
0	LabradorRetriever-PFZ5B02-Cornell.Illumina	78152	75910	115997	0.05583
0	LabradorRetriever-PFZ5B03-Cornell.Illumina	82059	75910	115997	0.1533
0	LabradorRetriever-PFZ5B04-Cornell.Illumina	78132	75910	115997	0.05533
0	LabradorRetriever-PFZ5B06-Cornell.Illumina	71918	75910	115997	-0.0997
0	LabradorRetriever-PFZ5B07-Cornell.Illumina	76381	75910	115997	0.01165
0	LabradorRetriever-PFZ5C01-Cornell.Illumina	75416	75910	115997	-0.01243
0	LabradorRetriever-PFZ5C04-Cornell.Illumina	75020	75910	115997	-0.02231
0	LabradorRetriever-PFZ5C05-Cornell.Illumina	75591	75910	115997	-0.008061
0	LabradorRetriever-PFZ5C06-Cornell.Illumina	74094	75910	115997	-0.04541
0	LabradorRetriever-PFZ5D01-Cornell.Illumina	75105	75910	115997	-0.02019
0	LabradorRetriever-PFZ5D03-Cornell.Illumina	76109	75910	115997	0.004863
0	LabradorRetriever-PFZ5D04-Cornell.Illumina	73871	75910	115997	-0.05097
0	LabradorRetriever-PFZ5D05-Cornell.Illumina	80515	75910	115997	0.1148
0	LabradorRetriever-PFZ5D12-Cornell.Illumina	79172	75910	115997	0.08128
0	LabradorRetriever-PFZ5E04-Cornell.Illumina	81364	75910	115997	0.136
0	LabradorRetriever-PFZ5E05-Cornell.Illumina	75808	75910	115997	-0.002647
0	LabradorRetriever-PFZ5E07-Cornell.Illumina	76058	75910	115997	0.00359
0	LabradorRetriever-PFZ5F01-Cornell.Illumina	80592	75910	115997	0.1167
0	LabradorRetriever-PFZ5F04-Cornell.Illumina	70051	75910	115997	-0.1463
0	LabradorRetriever-PFZ5F05-Cornell.Illumina	69309	75910	115997	-0.1648
0	LabradorRetriever-PFZ5F11-Cornell.Illumina	80864	75910	115997	0.1235
0	LabradorRetriever-PFZ5G03-Cornell.Illumina	75931	75910	115997	0.0004218
0	LabradorRetriever-PFZ5G05-Cornell.Illumina	76600	75910	115997	0.01711
0	LabradorRetriever-PFZ5G06-Cornell.Illumina	81336	75910	115997	0.1353
0	LabradorRetriever-PFZ5G07-Cornell.Illumina	75204	75910	115997	-0.01772
0	LabradorRetriever-PFZ5H03-Cornell.Illumina	79295	75910	115997	0.08435
0	LabradorRetriever-PFZ5H04-Cornell.Illumina	76520	75910	115997	0.01512
0	LabradorRetriever-PFZ5H06-Cornell.Illumina	75832	75910	115997	-0.002048
0	LabradorRetriever-PFZ7C01-Cornell.Illumina	78166	75910	115997	0.05618
0	LabradorRetriever-PFZ7D01-Cornell.Illumina	79819	75910	115997	0.09742
0	LabradorRetriever-PFZ8C01-Cornell.Illumina	70295	75910	115997	-0.1402
0	LabradorRetriever-PFZ8E07-Cornell.Illumina	75233	75910	115997	-0.01699
0	LabradorRetriever-PFZ8F01-Cornell.Illumina	79668	75910	115997	0.09365
0	LabradorRetriever-PFZ8H06-Cornell.Illumina	75775	75910	115997	-0.00347
0	LabradorRetriever-PFZ11A03-Cornell.Illumina	75867	75910	115997	-0.001175
0	LabradorRetriever-PFZ11F01-Cornell.Illumina	75109	75910	115997	-0.02009
0	LabradorRetriever-PFZ11G01-Cornell.Illumina	79856	75910	115997	0.09834
0	LabradorRetriever-PFZ11G08-Cornell.Illumina	81666	75910	115997	0.1435
0	LabradorRetriever-PFZ13A08-Cornell.Illumina	74133	75910	115997	-0.04444
0	LabradorRetriever-PFZ13B07-Cornell.Illumina	74919	75910	115997	-0.02483
0	LabradorRetriever-PFZ13B08-Cornell.Illumina	74985	75910	115997	-0.02318
0	LabradorRetriever-PFZ13C07-Cornell.Illumina	80948	75910	115997	0.1256
0	LabradorRetriever-PFZ13D07-Cornell.Illumina	74960	75910	115997	-0.0238
0	LabradorRetriever-PFZ13E07-Cornell.Illumina	75624	75910	115997	-0.007237
0	LabradorRetriever-PFZ13F07-Cornell.Illumina	76361	75910	115997	0.01115
0	LabradorRetriever-PFZ13G07-Cornell.Illumina	74213	75910	115997	-0.04244
0	LabradorRetriever-PFZ13H07-Cornell.Illumina	74619	75910	115997	-0.03231
0	LabradorRetriever-PFZ14B12-Cornell.Illumina	76548	75910	115997	0.01581
0	LabradorRetriever-PFZ14C04-Cornell.Illumina	78603	75910	115997	0.06708
0	LabradorRetriever-PFZ14C12-Cornell.Illumina	74211	75910	115997	-0.04249
0	LabradorRetriever-PFZ14E12-Cornell.Illumina	81314	75910	115997	0.1347
0	LabradorRetriever-PFZ14F12-Cornell.Illumina	78262	75910	115997	0.05858
0	LabradorRetriever-PFZ14G04-Cornell.Illumina	74890	75910	115997	-0.02555
0	LabradorRetriever-PFZ14G12-Cornell.Illumina	79261	75910	115997	0.0835
0	LabradorRetriever-PFZ14H06-Cornell.Illumina	76514	75910	115997	0.01497
0	LabradorRetriever-PFZ15C06-Cornell.Illumina	79915	75910	115997	0.09982
0	LabradorRetriever-PFZ15C10-Cornell.Illumina	73996	75910	115997	-0.04785
0	LabradorRetriever-PFZ15E06-Cornell.Illumina	85269	75910	115997	0.2334
0	LabradorRetriever-PFZ15F12-Cornell.Illumina	74632	75910	115997	-0.03199
0	LabradorRetriever-PFZ15G08-Cornell.Illumina	77212	75910	115997	0.03238
0	LabradorRetriever-PFZ15G10-Cornell.Illumina	76792	75910	115997	0.0219
0	LabradorRetriever-PFZ15H10-Cornell.Illumina	75461	75910	115997	-0.0113
0	LabradorRetriever-PFZ16A03-Cornell.Illumina	80389	75910	115997	0.1116
0	LabradorRetriever-PFZ16A07-Cornell.Illumina	82857	75910	115997	0.1732
0	LabradorRetriever-PFZ16A11-Cornell.Illumina	77039	75910	115997	0.02806
0	LabradorRetriever-PFZ16B10-Cornell.Illumina	74681	75910	115997	-0.03076
0	LabradorRetriever-PFZ16C11-Cornell.Illumina	79891	75910	115997	0.09922
0	LabradorRetriever-PFZ16D04-Cornell.Illumina	79117	75910	115997	0.07991
0	LabradorRetriever-PFZ16D05-Cornell.Illumina	79524	75910	115997	0.09006
0	LabradorRetriever-PFZ16D10-Cornell.Illumina	75241	75910	115997	-0.01679
0	LabradorRetriever-PFZ16D11-Cornell.Illumina	79656	75910	115997	0.09335
0	LabradorRetriever-PFZ16E10-Cornell.Illumina	79924	75910	115997	0.1
0	LabradorRetriever-PFZ16H06-Cornell.Illumina	84219	75910	115997	0.2072
0	LabradorRetriever-PFZ16H09-Cornell.Illumina	80948	75910	115997	0.1256
0	LabradorRetriever-PFZ16H10-Cornell.Illumina	76168	75910	115997	0.006335
0	LabradorRetriever-PFZ17A01-Cornell.Illumina	74557	75910	115997	-0.03386
0	LabradorRetriever-PFZ17A10-Cornell.Illumina	78029	75910	115997	0.05276
0	LabradorRetriever-PFZ17B01-Cornell.Illumina	75694	75910	115997	-0.005491
0	LabradorRetriever-PFZ17B11-Cornell.Illumina	79371	75910	115997	0.08624
0	LabradorRetriever-PFZ17C11-Cornell.Illumina	79857	75910	115997	0.09837
0	LabradorRetriever-PFZ17E10-Cornell.Illumina	78208	75910	115997	0.05723
0	LabradorRetriever-PFZ17F10-Cornell.Illumina	78814	75910	115997	0.07235
0	LabradorRetriever-PFZ17F11-Cornell.Illumina	75739	75910	115997	-0.004368
0	LabradorRetriever-PFZ17F12-Cornell.Illumina	82260	75910	115997	0.1583
0	LabradorRetriever-PFZ17G10-Cornell.Illumina	80513	75910	115997	0.1147
0	LabradorRetriever-PFZ17G12-Cornell.Illumina	76089	75910	115997	0.004364
0	LabradorRetriever-PFZ17H09-Cornell.Illumina	75772	75910	115997	-0.003545
0	LabradorRetriever-PFZ17H10-Cornell.Illumina	73413	75910	115997	-0.0624
0	LabradorRetriever-PFZ17H11-Cornell.Illumina	85375	75910	115997	0.236
0	LabradorRetriever-PFZ17H12-Cornell.Illumina	76516	75910	115997	0.01502
0	LabradorRetriever-PFZ18A09-Cornell.Illumina	78347	75910	115997	0.0607
0	LabradorRetriever-PFZ18A10-Cornell.Illumina	84330	75910	115997	0.21
0	LabradorRetriever-PFZ18A12-Cornell.Illumina	76580	75910	115997	0.01661
0	LabradorRetriever-PFZ18B02-Cornell.Illumina	78565	75910	115997	0.06614
0	LabradorRetriever-PFZ18B03-Cornell.Illumina	74885	75910	115997	-0.02567
0	LabradorRetriever-PFZ18B04-Cornell.Illumina	75749	75910	115997	-0.004119
0	LabradorRetriever-PFZ18B09-Cornell.Illumina	74396	75910	115997	-0.03787
0	LabradorRetriever-PFZ18B11-Cornell.Illumina	76648	75910	115997	0.01831
0	LabradorRetriever-PFZ18C01-Cornell.Illumina	79587	75910	115997	0.09163
0	LabradorRetriever-PFZ18C02-Cornell.Illumina	74928	75910	115997	-0.0246
0	LabradorRetriever-PFZ18C03-Cornell.Illumina	73808	75910	115997	-0.05254
0	LabradorRetriever-PFZ18C04-Cornell.Illumina	81034	75910	115997	0.1277
0	LabradorRetriever-PFZ18D01-Cornell.Illumina	85450	75910	115997	0.2379
0	LabradorRetriever-PFZ18D02-Cornell.Illumina	76101	75910	115997	0.004663
0	LabradorRetriever-PFZ18E01-Cornell.Illumina	74815	75910	115997	-0.02742
0	LabradorRetriever-PFZ18E02-Cornell.Illumina	81128	75910	115997	0.1301
0	LabradorRetriever-PFZ18E10-Cornell.Illumina	78266	75910	115997	0.05868
0	LabradorRetriever-PFZ18H09-Cornell.Illumina	74545	75910	115997	-0.03416
0	LabradorRetriever-PFZ18H11-Cornell.Illumina	80536	75910	115997	0.1153
0	LabradorRetriever-PFZ19A04-Cornell.Illumina	72696	75910	115997	-0.08029
0	LabradorRetriever-PFZ19A09-Cornell.Illumina	79911	75910	115997	0.09972
0	LabradorRetriever-PFZ19B03-Cornell.Illumina	81733	75910	115997	0.1452
0	LabradorRetriever-PFZ19B09-Cornell.Illumina	78834	75910	115997	0.07285
0	LabradorRetriever-PFZ19B11-Cornell.Illumina	83880	75910	115997	0.1987
0	LabradorRetriever-PFZ19C03-Cornell.Illumina	75840	75910	115997	-0.001848
0	LabradorRetriever-PFZ19C12-Cornell.Illumina	78323	75910	115997	0.0601
0	LabradorRetriever-PFZ19D03-Cornell.Illumina	74749	75910	115997	-0.02907
0	LabradorRetriever-PFZ19D10-Cornell.Illumina	79016	75910	115997	0.07739
0	LabradorRetriever-PFZ19D12-Cornell.Illumina	79307	75910	115997	0.08465
0	LabradorRetriever-PFZ19E03-Cornell.Illumina	77052	75910	115997	0.02839
0	LabradorRetriever-PFZ19E09-Cornell.Illumina	84782	75910	115997	0.2212
0	LabradorRetriever-PFZ19E12-Cornell.Illumina	78671	75910	115997	0.06878
0	LabradorRetriever-PFZ19G08-Cornell.Illumina	75411	75910	115997	-0.01255
0	LabradorRetriever-PFZ19G10-Cornell.Illumina	81166	75910	115997	0.131
0	LabradorRetriever-PFZ19G11-Cornell.Illumina	74824	75910	115997	-0.0272
0	LabradorRetriever-PFZ19G12-Cornell.Illumina	80617	75910	115997	0.1173
0	LabradorRetriever-PFZ19H02-Cornell.Illumina	88860	75910	115997	0.323
0	LabradorRetriever-PFZ19H08-Cornell.Illumina	79139	75910	115997	0.08046
0	LabradorRetriever-PFZ19H10-Cornell.Illumina	82250	75910	115997	0.1581
0	LabradorRetriever-PFZ19H12-Cornell.Illumina	79498	75910	115997	0.08941
0	LabradorRetriever-PFZ20A01-Cornell.Illumina	74481	75910	115997	-0.03575
0	LabradorRetriever-PFZ20C02-Cornell.Illumina	75181	75910	115997	-0.01829
0	LabradorRetriever-PFZ20E03-Cornell.Illumina	75352	75910	115997	-0.01402
0	LabradorRetriever-PFZ20F03-Cornell.Illumina	75907	75910	115997	-0.0001769
0	LabradorRetriever-PFZ20G02-Cornell.Illumina	77608	75910	115997	0.04226
0	LabradorRetriever-PFZ21C08-Cornell.Illumina	84503	75910	115997	0.2143
0	LabradorRetriever-PFZ21D06-Cornell.Illumina	75565	75910	115997	-0.008709
0	LabradorRetriever-PFZ21F07-Cornell.Illumina	78076	75910	115997	0.05394
0	LabradorRetriever-PFZ21F08-Cornell.Illumina	79787	75910	115997	0.09662
0	LabradorRetriever-PFZ21H07-Cornell.Illumina	82168	75910	115997	0.156
0	LabradorRetriever-PFZ22A09-Cornell.Illumina	81615	75910	115997	0.1422
0	LabradorRetriever-PFZ22C06-Cornell.Illumina	81543	75910	115997	0.1404
0	LabradorRetriever-PFZ22D06-Cornell.Illumina	81998	75910	115997	0.1518
0	LabradorRetriever-PFZ22D09-Cornell.Illumina	81271	75910	115997	0.1336
0	LabradorRetriever-PFZ22E07-Cornell.Illumina	75070	75910	115997	-0.02106
0	LabradorRetriever-PFZ22E08-Cornell.Illumina	75129	75910	115997	-0.01959
0	LabradorRetriever-PFZ22E09-Cornell.Illumina	73787	75910	115997	-0.05307
0	LabradorRetriever-PFZ22F08-Cornell.Illumina	84426	75910	115997	0.2124
0	LabradorRetriever-PFZ23B06-Cornell.Illumina	79279	75910	115997	0.08395
0	LabradorRetriever-PFZ23B08-Cornell.Illumina	79128	75910	115997	0.08018
0	LabradorRetriever-PFZ23D08-Cornell.Illumina	77847	75910	115997	0.04822
0	LabradorRetriever-PFZ23E03-Cornell.Illumina	73700	75910	115997	-0.05524
0	LabradorRetriever-PFZ23E05-Cornell.Illumina	76657	75910	115997	0.01853
0	LabradorRetriever-PFZ23E07-Cornell.Illumina	74853	75910	115997	-0.02647
0	LabradorRetriever-PFZ23E08-Cornell.Illumina	75236	75910	115997	-0.01692
0	LabradorRetriever-PFZ23F06-Cornell.Illumina	77354	75910	115997	0.03592
0	LabradorRetriever-PFZ23G04-Cornell.Illumina	75226	75910	115997	-0.01717
0	LabradorRetriever-PFZ23G06-Cornell.Illumina	80073	75910	115997	0.1038
0	LabradorRetriever-PFZ23H04-Cornell.Illumina	75172	75910	115997	-0.01851
0	LabradorRetriever-PFZ23H05-Cornell.Illumina	79519	75910	115997	0.08994
0	LabradorRetriever-PFZ23H06-Cornell.Illumina	78828	75910	115997	0.0727
0	LabradorRetriever-PFZ24A05-Cornell.Illumina	77782	75910	115997	0.0466
0	LabradorRetriever-PFZ24A06-Cornell.Illumina	74666	75910	115997	-0.03114
0	LabradorRetriever-PFZ24A08-Cornell.Illumina	84250	75910	115997	0.208
0	LabradorRetriever-PFZ24B05-Cornell.Illumina	79112	75910	115997	0.07978
0	LabradorRetriever-PFZ24B07-Cornell.Illumina	76123	75910	115997	0.005212
0	LabradorRetriever-PFZ24B08-Cornell.Illumina	76318	75910	115997	0.01008
0	LabradorRetriever-PFZ24C05-Cornell.Illumina	74587	75910	115997	-0.03311
0	LabradorRetriever-PFZ24C08-Cornell.Illumina	81553	75910	115997	0.1407
0	LabradorRetriever-PFZ24D06-Cornell.Illumina	77594	75910	115997	0.04191
0	LabradorRetriever-PFZ24D07-Cornell.Illumina	75706	75910	115997	-0.005192
0	LabradorRetriever-PFZ24D08-Cornell.Illumina	75000	75910	115997	-0.02281
0	LabradorRetriever-PFZ24E07-Cornell.Illumina	81868	75910	115997	0.1485
0	LabradorRetriever-PFZ24F04-Cornell.Illumina	75264	75910	115997	-0.01622
0	LabradorRetriever-PFZ24F05-Cornell.Illumina	75326	75910	115997	-0.01467
0	LabradorRetriever-PFZ24G04-Cornell.Illumina	79205	75910	115997	0.0821
0	LabradorRetriever-PFZ24G05-Cornell.Illumina	79301	75910	115997	0.0845
0	LabradorRetriever-PFZ24H06-Cornell.Illumina	78050	75910	115997	0.05329
0	LabradorRetriever-PFZ24H07-Cornell.Illumina	82189	75910	115997	0.1565
0	LabradorRetriever-PFZ25A03-Cornell.Illumina	75604	75910	115997	-0.007736
0	LabradorRetriever-PFZ25A05-Cornell.Illumina	76470	75910	115997	0.01387
0	LabradorRetriever-PFZ25A07-Cornell.Illumina	77477	75910	115997	0.03899
0	LabradorRetriever-PFZ25A08-Cornell.Illumina	75397	75910	115997	-0.0129
0	LabradorRetriever-PFZ25A10-Cornell.Illumina	75357	75910	115997	-0.0139
0	LabradorRetriever-PFZ25B03-Cornell.Illumina	76493	75910	115997	0.01444
0	LabradorRetriever-PFZ25B07-Cornell.Illumina	79054	75910	115997	0.07834
0	LabradorRetriever-PFZ25B08-Cornell.Illumina	76395	75910	115997	0.012
0	LabradorRetriever-PFZ25B10-Cornell.Illumina	75647	75910	115997	-0.006664
0	LabradorRetriever-PFZ25B11-Cornell.Illumina	76453	75910	115997	0.01344
0	LabradorRetriever-PFZ25C03-Cornell.Illumina	76981	75910	115997	0.02662
0	LabradorRetriever-PFZ25C06-Cornell.Illumina	75839	75910	115997	-0.001873
0	LabradorRetriever-PFZ25C07-Cornell.Illumina	75517	75910	115997	-0.009907
0	LabradorRetriever-PFZ25D06-Cornell.Illumina	78705	75910	115997	0.06963
0	LabradorRetriever-PFZ25D08-Cornell.Illumina	76609	75910	115997	0.01734
0	LabradorRetriever-PFZ25E12-Cornell.Illumina	79707	75910	115997	0.09463
0	LabradorRetriever-PFZ25F03-Cornell.Illumina	76840	75910	115997	0.0231
0	LabradorRetriever-PFZ25F07-Cornell.Illumina	79585	75910	115997	0.09158
0	LabradorRetriever-PFZ25F10-Cornell.Illumina	75307	75910	115997	-0.01515
0	LabradorRetriever-PFZ25F11-Cornell.Illumina	78644	75910	115997	0.06811
0	LabradorRetriever-PFZ25G06-Cornell.Illumina	81585	75910	115997	0.1415
0	LabradorRetriever-PFZ25G07-Cornell.Illumina	75920	75910	115997	0.0001474
0	LabradorRetriever-PFZ25G08-Cornell.Illumina	81511	75910	115997	0.1396
0	LabradorRetriever-PFZ25G09-Cornell.Illumina	76015	75910	115997	0.002517
0	LabradorRetriever-PFZ25G11-Cornell.Illumina	83071	75910	115997	0.1786
0	LabradorRetriever-PFZ25H02-Cornell.Illumina	76308	75910	115997	0.009827
0	LabradorRetriever-PFZ25H06-Cornell.Illumina	76721	75910	115997	0.02013
0	LabradorRetriever-PFZ25H07-Cornell.Illumina	82550	75910	115997	0.1656
0	LabradorRetriever-PFZ25H08-Cornell.Illumina	83770	75910	115997	0.196
0	LabradorRetriever-PFZ25H12-Cornell.Illumina	83414	75910	115997	0.1871
0	LabradorRetriever-PFZ26A01-Cornell.Illumina	77146	75910	115997	0.03073
0	LabradorRetriever-PFZ26A03-Cornell.Illumina	74479	75910	115997	-0.0358
0	LabradorRetriever-PFZ26A04-Cornell.Illumina	82011	75910	115997	0.1521
0	LabradorRetriever-PFZ26A06-Cornell.Illumina	75735	75910	115997	-0.004468
0	LabradorRetriever-PFZ26A07-Cornell.Illumina	81280	75910	115997	0.1339
0	LabradorRetriever-PFZ26A08-Cornell.Illumina	74439	75910	115997	-0.0368
0	LabradorRetriever-PFZ26A11-Cornell.Illumina	75336	75910	115997	-0.01442
0	LabradorRetriever-PFZ26B02-Cornell.Illumina	74995	75910	115997	-0.02293
0	LabradorRetriever-PFZ26C05-Cornell.Illumina	76504	75910	115997	0.01472
0	LabradorRetriever-PFZ26C07-Cornell.Illumina	81091	75910	115997	0.1292
0	LabradorRetriever-PFZ26C08-Cornell.Illumina	78474	75910	115997	0.06387
0	LabradorRetriever-PFZ26D02-Cornell.Illumina	78398	75910	115997	0.06197
0	LabradorRetriever-PFZ26D04-Cornell.Illumina	78767	75910	115997	0.07118
0	LabradorRetriever-PFZ26D06-Cornell.Illumina	74970	75910	115997	-0.02355
0	LabradorRetriever-PFZ26D08-Cornell.Illumina	80291	75910	115997	0.1092
0	LabradorRetriever-PFZ26E03-Cornell.Illumina	80320	75910	115997	0.1099
0	LabradorRetriever-PFZ26E06-Cornell.Illumina	74457	75910	115997	-0.03635
0	LabradorRetriever-PFZ26E07-Cornell.Illumina	76053	75910	115997	0.003466
0	LabradorRetriever-PFZ26G06-Cornell.Illumina	75506	75910	115997	-0.01018
0	LabradorRetriever-PFZ26G09-Cornell.Illumina	82742	75910	115997	0.1703
0	LabradorRetriever-PFZ26G11-Cornell.Illumina	76020	75910	115997	0.002642
0	LabradorRetriever-PFZ26H05-Cornell.Illumina	76511	75910	115997	0.01489
0	LabradorRetriever-PFZ26H06-Cornell.Illumina	74750	75910	115997	-0.02904
0	LabradorRetriever-PFZ26H10-Cornell.Illumina	81604	75910	115997	0.142
0	LabradorRetriever-PFZ27A03-Cornell.Illumina	77758	75910	115997	0.046
0	LabradorRetriever-PFZ27A09-Cornell.Illumina	80434	75910	115997	0.1128
0	LabradorRetriever-PFZ27B04-Cornell.Illumina	79764	75910	115997	0.09605
0	LabradorRetriever-PFZ27B06-Cornell.Illumina	74313	75910	115997	-0.03994
0	LabradorRetriever-PFZ27B07-Cornell.Illumina	70996	75910	115997	-0.1227
0	LabradorRetriever-PFZ27B08-Cornell.Illumina	75238	75910	115997	-0.01687
0	LabradorRetriever-PFZ27B11-Cornell.Illumina	79469	75910	115997	0.08869
0	LabradorRetriever-PFZ27C02-Cornell.Illumina	69286	75910	115997	-0.1654
0	LabradorRetriever-PFZ27C05-Cornell.Illumina	75544	75910	115997	-0.009233
0	LabradorRetriever-PFZ27D05-Cornell.Illumina	74775	75910	115997	-0.02842
0	LabradorRetriever-PFZ27D10-Cornell.Illumina	80243	75910	115997	0.108
0	LabradorRetriever-PFZ27D11-Cornell.Illumina	76020	75910	115997	0.002642
0	LabradorRetriever-PFZ27E02-Cornell.Illumina	74982	75910	115997	-0.02325
0	LabradorRetriever-PFZ27F04-Cornell.Illumina	74401	75910	115997	-0.03775
0	LabradorRetriever-PFZ27F08-Cornell.Illumina	84576	75910	115997	0.2161
0	LabradorRetriever-PFZ27F12-Cornell.Illumina	75167	75910	115997	-0.01864
0	LabradorRetriever-PFZ27G02-Cornell.Illumina	74534	75910	115997	-0.03443
0	LabradorRetriever-PFZ27G09-Cornell.Illumina	74550	75910	115997	-0.03403
0	LabradorRetriever-PFZ27G10-Cornell.Illumina	78838	75910	115997	0.07295
0	LabradorRetriever-PFZ27G11-Cornell.Illumina	74108	75910	115997	-0.04506
0	LabradorRetriever-PFZ27H05-Cornell.Illumina	72337	75910	115997	-0.08924
0	LabradorRetriever-PFZ27H08-Cornell.Illumina	75682	75910	115997	-0.00579
0	LabradorRetriever-PFZ29B05-Cornell.Illumina	75883	75910	115997	-0.0007757
0	LabradorRetriever-PFZ29C05-Cornell.Illumina	83224	75910	115997	0.1824
0	LabradorRetriever-PFZ29D05-Cornell.Illumina	74476	75910	115997	-0.03588
0	LabradorRetriever-PFZ30A03-Cornell.Illumina	79595	75910	115997	0.09183
0	LabradorRetriever-PFZ30H02-Cornell.Illumina	74702	75910	115997	-0.03024
0	LabradorRetriever-PFZ32C08-Cornell.Illumina	75429	75910	115997	-0.0121
0	LabradorRetriever-PFZ32D08-Cornell.Illumina	76392	75910	115997	0.01192
0	LabradorRetriever-PFZ32E08-Cornell.Illumina	76162	75910	115997	0.006185
0	LabradorRetriever-PFZ32F08-Cornell.Illumina	74086	75910	115997	-0.04561
0	LabradorRetriever-PFZ32F09-Cornell.Illumina	73230	75910	115997	-0.06696
0	LabradorRetriever-PFZ32H08-Cornell.Illumina	83444	75910	115997	0.1879
0	LabradorRetriever-PFZ33A02-Cornell.Illumina	75663	75910	115997	-0.006264
0	LabradorRetriever-PFZ34A06-Cornell.Illumina	77222	75910	115997	0.03263
0	LabradorRetriever-PFZ34E06-Cornell.Illumina	74447	75910	115997	-0.0366
0	LabradorRetriever-PFZ34G02-Cornell.Illumina	75112	75910	115997	-0.02001
0	LabradorRetriever-PFZ35B03-Cornell.Illumina	76438	75910	115997	0.01307
0	LabradorRetriever-PFZ35B11-Cornell.Illumina	79840	75910	115997	0.09794
0	LabradorRetriever-PFZ35D05-Cornell.Illumina	74506	75910	115997	-0.03513
0	LabradorRetriever-PFZ35H04-Cornell.Illumina	75405	75910	115997	-0.0127
0	LabradorRetriever-PFZ35H10-Cornell.Illumina	74883	75910	115997	-0.02572
0	LabradorRetriever-PFZ36F12-Cornell.Illumina	75442	75910	115997	-0.01178
0	LabradorRetriever-PFZ36G12-Cornell.Illumina	77616	75910	115997	0.04246
0	LabradorRetriever-PFZ36H01-Cornell.Illumina	82994	75910	115997	0.1766
0	LabradorRetriever-PFZ36H09-Cornell.Illumina	81194	75910	115997	0.1317
0	LabradorRetriever-PFZ36H12-Cornell.Illumina	73784	75910	115997	-0.05314
0	LabradorRetriever-PFZ37A08-Cornell.Illumina	75500	75910	115997	-0.01033
0	LabradorRetriever-PFZ37A10-Cornell.Illumina	74158	75910	115997	-0.04381
0	LabradorRetriever-PFZ37D12-Cornell.Illumina	76785	75910	115997	0.02173
0	LabradorRetriever-PFZ37E12-Cornell.Illumina	75142	75910	115997	-0.01926
0	LabradorRetriever-PFZ37F11-Cornell.Illumina	84114	75910	115997	0.2046
0	LabradorRetriever-PFZ37H09-Cornell.Illumina	79485	75910	115997	0.08909
0	LabradorRetriever-PFZ38A02-Cornell.Illumina	80213	75910	115997	0.1073
0	LabradorRetriever-PFZ38A03-Cornell.Illumina	81689	75910	115997	0.1441
0	LabradorRetriever-PFZ38A05-Cornell.Illumina	75922	75910	115997	0.0001973
0	LabradorRetriever-PFZ38A06-Cornell.Illumina	78434	75910	115997	0.06287
0	LabradorRetriever-PFZ38A10-Cornell.Illumina	78489	75910	115997	0.06424
0	LabradorRetriever-PFZ38B01-Cornell.Illumina	74826	75910	115997	-0.02715
0	LabradorRetriever-PFZ38B04-Cornell.Illumina	77390	75910	115997	0.03682
0	LabradorRetriever-PFZ38B06-Cornell.Illumina	83482	75910	115997	0.1888
0	LabradorRetriever-PFZ38B09-Cornell.Illumina	74851	75910	115997	-0.02652
0	LabradorRetriever-PFZ38B10-Cornell.Illumina	75119	75910	115997	-0.01984
0	LabradorRetriever-PFZ38B12-Cornell.Illumina	79498	75910	115997	0.08941
0	LabradorRetriever-PFZ38C03-Cornell.Illumina	74444	75910	115997	-0.03668
0	LabradorRetriever-PFZ38C04-Cornell.Illumina	74802	75910	115997	-0.02774
0	LabradorRetriever-PFZ38C05-Cornell.Illumina	76103	75910	115997	0.004713
0	LabradorRetriever-PFZ38D02-Cornell.Illumina	71100	75910	115997	-0.1201
0	LabradorRetriever-PFZ38D04-Cornell.Illumina	70372	75910	115997	-0.1383
0	LabradorRetriever-PFZ38D05-Cornell.Illumina	75756	75910	115997	-0.003944
0	LabradorRetriever-PFZ38E02-Cornell.Illumina	82099	75910	115997	0.1543
0	LabradorRetriever-PFZ38E11-Cornell.Illumina	78779	75910	115997	0.07147
0	LabradorRetriever-PFZ38F03-Cornell.Illumina	70392	75910	115997	-0.1378
0	LabradorRetriever-PFZ38F09-Cornell.Illumina	76170	75910	115997	0.006384
0	LabradorRetriever-PFZ38F10-Cornell.Illumina	81672	75910	115997	0.1436
0	LabradorRetriever-PFZ38G09-Cornell.Illumina	77154	75910	115997	0.03093
0	LabradorRetriever-PFZ38G12-Cornell.Illumina	79617	75910	115997	0.09238
0	LabradorRetriever-PFZ38H01-Cornell.Illumina	80142	75910	115997	0.1055
0	LabradorRetriever-PFZ38H02-Cornell.Illumina	84572	75910	115997	0.216
0	LabradorRetriever-PFZ38H03-Cornell.Illumina	72650	75910	115997	-0.08143
0	LabradorRetriever-PFZ38H09-Cornell.Illumina	82232	75910	115997	0.1576
0	LabradorRetriever-PFZ39A02-Cornell.Illumina	81749	75910	115997	0.1456
0	LabradorRetriever-PFZ39C06-Cornell.Illumina	74652	75910	115997	-0.03149
0	LabradorRetriever-PFZ39D04-Cornell.Illumina	76145	75910	115997	0.005761
0	LabradorRetriever-PFZ39E03-Cornell.Illumina	81014	75910	115997	0.1272
0	LabradorRetriever-PFZ39G02-Cornell.Illumina	75049	75910	115997	-0.02158
0	LabradorRetriever-PFZ39H01-Cornell.Illumina	78993	75910	115997	0.07681
0	LabradorRetriever-PFZ39H05-Cornell.Illumina	77831	75910	115997	0.04782
0	LabradorRetriever-PFZ40A01-Cornell.Illumina	74915	75910	115997	-0.02493
0	LabradorRetriever-PFZ40A02-Cornell.Illumina	75644	75910	115997	-0.006738
0	LabradorRetriever-PFZ40A04-Cornell.Illumina	80126	75910	115997	0.1051
0	LabradorRetriever-PFZ40A05-Cornell.Illumina	78251	75910	115997	0.0583
0	LabradorRetriever-PFZ40B01-Cornell.Illumina	76108	75910	115997	0.004838
0	LabradorRetriever-PFZ40B05-Cornell.Illumina	75035	75910	115997	-0.02193
0	LabradorRetriever-PFZ40C02-Cornell.Illumina	85879	75910	115997	0.2486
0	LabradorRetriever-PFZ40C05-Cornell.Illumina	79755	75910	115997	0.09582
0	LabradorRetriever-PFZ40D03-Cornell.Illumina	80927	75910	115997	0.1251
0	LabradorRetriever-PFZ40D06-Cornell.Illumina	78046	75910	115997	0.05319
0	LabradorRetriever-PFZ40E01-Cornell.Illumina	85940	75910	115997	0.2501
0	LabradorRetriever-PFZ40E03-Cornell.Illumina	75097	75910	115997	-0.02039
0	LabradorRetriever-PFZ40E04-Cornell.Illumina	86734	75910	115997	0.2699
0	LabradorRetriever-PFZ40E06-Cornell.Illumina	75529	75910	115997	-0.009607
0	LabradorRetriever-PFZ40F01-Cornell.Illumina	74206	75910	115997	-0.04261
0	LabradorRetriever-PFZ40F02-Cornell.Illumina	73546	75910	115997	-0.05908
0	LabradorRetriever-PFZ40G01-Cornell.Illumina	73614	75910	115997	-0.05738
0	LabradorRetriever-PFZ40H01-Cornell.Illumina	75707	75910	115997	-0.005167
0	LabradorRetriever-PFZ41A08-Cornell.Illumina	75337	75910	115997	-0.0144
0	LabradorRetriever-PFZ41A10-Cornell.Illumina	74829	75910	115997	-0.02707
0	LabradorRetriever-PFZ41A11-Cornell.Illumina	81674	75910	115997	0.1437
0	LabradorRetriever-PFZ41B07-Cornell.Illumina	69962	75910	115997	-0.1485
0	LabradorRetriever-PFZ41B09-Cornell.Illumina	75706	75910	115997	-0.005192
0	LabradorRetriever-PFZ41C07-Cornell.Illumina	74912	75910	115997	-0.025
0	LabradorRetriever-PFZ41C08-Cornell.Illumina	74631	75910	115997	-0.03201
0	LabradorRetriever-PFZ41C10-Cornell.Illumina	75423	75910	115997	-0.01225
0	LabradorRetriever-PFZ41D07-Cornell.Illumina	82681	75910	115997	0.1688
0	LabradorRetriever-PFZ41D08-Cornell.Illumina	77190	75910	115997	0.03183
0	LabradorRetriever-PFZ41E11-Cornell.Illumina	70346	75910	115997	-0.1389
0	LabradorRetriever-PFZ41F10-Cornell.Illumina	75623	75910	115997	-0.007262
0	LabradorRetriever-PFZ41F11-Cornell.Illumina	75219	75910	115997	-0.01734
0	LabradorRetriever-PFZ41G06-Cornell.Illumina	74446	75910	115997	-0.03663
0	LabradorRetriever-PFZ41G07-Cornell.Illumina	74754	75910	115997	-0.02894
0	LabradorRetriever-PFZ41G09-Cornell.Illumina	69969	75910	115997	-0.1483
0	LabradorRetriever-PFZ41H06-Cornell.Illumina	72049	75910	115997	-0.09643
0	LabradorRetriever-PFZ41H08-Cornell.Illumina	80756	75910	115997	0.1208
0	LabradorRetriever-PFZ42B02-Cornell.Illumina	79114	75910	115997	0.07983
0	LabradorRetriever-PFZ42C01-Cornell.Illumina	71900	75910	115997	-0.1001
0	LabradorRetriever-PFZ42D01-Cornell.Illumina	80648	75910	115997	0.1181
0	LabradorRetriever-PFZ43B06-Cornell.Illumina	75471	75910	115997	-0.01105
0	LabradorRetriever-PFZ43C09-Cornell.Illumina	80880	75910	115997	0.1239
0	LabradorRetriever-PFZ43C11-Cornell.Illumina	77316	75910	115997	0.03498
0	LabradorRetriever-PFZ43D09-Cornell.Illumina	75774	75910	115997	-0.003495
0	LabradorRetriever-PFZ43E05-Cornell.Illumina	75864	75910	115997	-0.00125
0	LabradorRetriever-PFZ43F02-Cornell.Illumina	71195	75910	115997	-0.1177
0	LabradorRetriever-PFZ43G02-Cornell.Illumina	68867	75910	115997	-0.1758
0	LabradorRetriever-PFZ43H02-Cornell.Illumina	75435	75910	115997	-0.01195
0	LabradorRetriever-PFZ44A06-Cornell.Illumina	69407	75910	115997	-0.1623
0	LabradorRetriever-PFZ44D07-Cornell.Illumina	75762	75910	115997	-0.003794
0	LabradorRetriever-PFZ44D11-Cornell.Illumina	75011	75910	115997	-0.02253
0	LabradorRetriever-PFZ44E02-Cornell.Illumina	74493	75910	115997	-0.03545
0	LabradorRetriever-PFZ44E04-Cornell.Illumina	76286	75910	115997	0.009278
0	LabradorRetriever-PFZ44E09-Cornell.Illumina	79510	75910	115997	0.08971
0	LabradorRetriever-PFZ44E12-Cornell.Illumina	74489	75910	115997	-0.03555
0	LabradorRetriever-PFZ44F09-Cornell.Illumina	77989	75910	115997	0.05177
0	LabradorRetriever-PFZ44G09-Cornell.Illumina	76043	75910	115997	0.003216
0	LabradorRetriever-PFZ44G11-Cornell.Illumina	76240	75910	115997	0.008131
0	LabradorRetriever-SID00086-UK.Illumina	78257	75910	115997	0.05845
0	LabradorRetriever-SID00093-UK.Illumina	76363	75910	115997	0.0112
0	LabradorRetriever-SID00094-UK.Illumina	78379	75910	115997	0.0615
0	LabradorRetriever-SID00116-UK.Illumina	81680	75910	115997	0.1438
0	LabradorRetriever-SID00129-UK.Illumina	80402	75910	115997	0.112
0	LabradorRetriever-SID00389-UK.Illumina	81744	75910	115997	0.1454
0	LabradorRetriever-SID00443-UK.Illumina	78331	75910	115997	0.0603
0	LabradorRetriever-SID00808-UK.Illumina	76534	75910	115997	0.01547
0	LabradorRetriever-SID00852-UK.Illumina	81602	75910	115997	0.1419
0	LabradorRetriever-SID00867-UK.Illumina	79858	75910	115997	0.09839
0	LabradorRetriever-SID00873-UK.Illumina	80974	75910	115997	0.1262
0	LabradorRetriever-SID00883-UK.Illumina	83288	75910	115997	0.184
0	LabradorRetriever-SID00900-UK.Illumina	76115	75910	115997	0.005012
0	LabradorRetriever-SID00926-UK.Illumina	80680	75910	115997	0.1189
0	LabradorRetriever-SID00962-UK.Illumina	79776	75910	115997	0.09635
0	LabradorRetriever-SID01736-UK.Illumina	77072	75910	115997	0.02889
0	LabradorRetriever-SRS932152-Bern.WGS	76518	75910	115997	0.01507
0	LabradorRetriever-YT064+PER00167-Bern.WGS	88882	75910	115997	0.3235
LabradorRetriever	12585-Purdue.AffyHD	73542	74000	113090	-0.01176
LabradorRetriever	12589-Purdue.AffyHD	74337	74000	113091	0.008545
LabradorRetriever	12594-Purdue.AffyHD	74252	73980	113050	0.007034
LabradorRetriever	12597-Purdue.AffyHD	75496	73980	113045	0.03883
LabradorRetriever	13049-Purdue.AffyHD	78910	74050	113170	0.1242
LabradorRetriever	13050-Purdue.AffyHD	76561	73820	112807	0.07034
LabradorRetriever	13051-Purdue.AffyHD	80104	74030	113126	0.1555
LabradorRetriever	13053-Purdue.AffyHD	75696	74040	113155	0.04224
LabradorRetriever	13054-Purdue.AffyHD	79246	74060	113176	0.1326
LabradorRetriever	13055-Purdue.AffyHD	81339	74070	113192	0.1859
LabradorRetriever	13057-Purdue.AffyHD	79804	74040	113156	0.1473
LabradorRetriever	13058-Purdue.AffyHD	76422	73880	112892	0.06524
LabradorRetriever	13061-Purdue.AffyHD	80426	74040	113155	0.1632
LabradorRetriever	13063-Purdue.AffyHD	76840	74080	113207	0.07063
LabradorRetriever	13065-Purdue.AffyHD	77899	74040	113151	0.09861
LabradorRetriever	13066-Purdue.AffyHD	73334	73990	113076	-0.01686
LabradorRetriever	13067-Purdue.AffyHD	83438	74020	113120	0.2408
LabradorRetriever	LabradorRetriever-12582-Purdue.AffyHD	72565	74110	113262	-0.0395
LabradorRetriever	LabradorRetriever-12583-Purdue.AffyHD	74252	74110	113262	0.003592
LabradorRetriever	LabradorRetriever-12584-Purdue.AffyHD	83750	74110	113262	0.2462
LabradorRetriever	LabradorRetriever-12587-Purdue.AffyHD	74975	74110	113262	0.02206
LabradorRetriever	LabradorRetriever-12588-Purdue.AffyHD	73856	74110	113262	-0.006522
LabradorRetriever	LabradorRetriever-12593-Purdue.AffyHD	74667	74110	113262	0.01419
LabradorRetriever	LabradorRetriever-12595-Purdue.AffyHD	83263	74110	113262	0.2338
LabradorRetriever	LabradorRetriever-13059-Purdue.AffyHD	79605	74110	113262	0.1403

## Sheet: MinSchn
FID	IID	O(HOM)	E(HOM)	N(NM)	F
0	MiniatureSchnauzer-07530-NIH.Illumina	19638	18180	25683	0.1948						F-Test Two-Sample for Variances
0	MiniatureSchnauzer-07671-NIH.Illumina	19216	18180	25683	0.1386
0	MiniatureSchnauzer-07672-NIH.Illumina	19603	18180	25683	0.1902							Variable 1	Variable 2
0	MiniatureSchnauzer-24656-NIH.Illumina	19398	18180	25683	0.1629						Mean	0.063033	-0.08533
0	MiniatureSchnauzer-24692-NIH.Illumina	19764	18180	25683	0.2116						Variance	0.024241	0.00561759
0	MiniatureSchnauzer-24693-NIH.Illumina	19546	18180	25683	0.1826						Observations	364	21
0	MiniatureSchnauzer-25440-NIH.Illumina	20614	18180	25683	0.3248						df	363	20
0	MiniatureSchnauzer-D00619.WGS	17927	18180	25683	-0.03307						F	4.3152
0	MiniatureSchnauzer-D01924.WGS	17888	18180	25683	-0.03827						P(F<=f) one-tail	0.000176223
0	MiniatureSchnauzer-D02004.WGS	17854	18180	25683	-0.0428						F Critical one-tail	1.86113
0	MiniatureSchnauzer-D03021.WGS	17391	18180	25683	-0.1045
0	MiniatureSchnauzer-D03293+MS390.WGS	17713	18180	25683	-0.06158
0	MiniatureSchnauzer-D03303.WGS	19580	18180	25683	0.1871
0	MiniatureSchnauzer-D03523.WGS	17941	18180	25683	-0.03121
0	MiniatureSchnauzer-D03526.WGS	17433	18180	25683	-0.09887
0	MiniatureSchnauzer-D03580.WGS	13757	18180	25683	-0.5885
0	MiniatureSchnauzer-D03609.WGS	18155	18180	25683	-0.002703		t-Test: Two-Sample Assuming Unequal Variances
0	MiniatureSchnauzer-D03633.WGS	17496	18180	25683	-0.09048
0	MiniatureSchnauzer-D05335.WGS	17546	18180	25683	-0.08382			Variable 1	Variable 2
0	MiniatureSchnauzer-D05486+MS013.WGS	18131	18180	25683	-0.0059		Mean	0.063033	-0.08533
0	MiniatureSchnauzer-D05488+MS241.WGS	18517	18180	25683	0.04551		Variance	0.024241	0.00561759
0	MiniatureSchnauzer-D05489+MS249.WGS	18089	18180	25683	-0.01149		Observations	364	21
0	MiniatureSchnauzer-D05490+MS251.WGS	20865	18180	25683	0.3583		Hypothesized Mean Difference	0
0	MiniatureSchnauzer-D05491+MS259.WGS	19035	18180	25683	0.1145		df	31
0	MiniatureSchnauzer-D05492+MS260.WGS	17928	18180	25683	-0.03294		t Stat	8.11685
0	MiniatureSchnauzer-MiniatureSchnauzer01-NIH.WGS	19877	18180	25683	0.2267		P(T<=t) one-tail	1.81435e-09
0	MiniatureSchnauzer-MS001-UMN.Illumina	19259	18180	25683	0.1443		t Critical one-tail	1.69552
0	MiniatureSchnauzer-MS002-UMN.AffyAB	19749	18180	25683	0.2096		P(T<=t) two-tail	3.62871e-09
0	MiniatureSchnauzer-MS003-UMN.Illumina	17967	18180	25683	-0.02774		t Critical two-tail	2.03951
0	MiniatureSchnauzer-MS004-UMN.Illumina	19966	18180	25683	0.2385
0	MiniatureSchnauzer-MS005-UMN.AffyAB	19312	18180	25683	0.1514
0	MiniatureSchnauzer-MS008-UMN.Illumina	17606	18180	25683	-0.07583
0	MiniatureSchnauzer-MS009-UMN.Illumina	18487	18180	25683	0.04152
0	MiniatureSchnauzer-MS010-UMN.Illumina	18219	18180	25683	0.005822
0	MiniatureSchnauzer-MS011-UMN.Illumina	17736	18180	25683	-0.05851
0	MiniatureSchnauzer-MS012-UMN.Illumina	19362	18180	25683	0.1581
0	MiniatureSchnauzer-MS014-UMN.Illumina	20402	18180	25683	0.2966
0	MiniatureSchnauzer-MS015-UMN.Illumina	20038	18180	25683	0.2481
0	MiniatureSchnauzer-MS016-UMN.Illumina	19180	18180	25683	0.1338
0	MiniatureSchnauzer-MS017-UMN.Illumina	19834	18180	25683	0.2209
0	MiniatureSchnauzer-MS018-UMN.Illumina	18665	18180	25683	0.06523
0	MiniatureSchnauzer-MS019-UMN.AffyAB	17805	18180	25683	-0.04932
0	MiniatureSchnauzer-MS020-UMN.Illumina	19195	18180	25683	0.1358
0	MiniatureSchnauzer-MS021-UMN.Illumina	18255	18180	25683	0.01062
0	MiniatureSchnauzer-MS022-UMN.Illumina	18041	18180	25683	-0.01789
0	MiniatureSchnauzer-MS023-UMN.Illumina	21500	18180	25683	0.4428
0	MiniatureSchnauzer-MS024-UMN.Illumina	19830	18180	25683	0.2204
0	MiniatureSchnauzer-MS026-UMN.Illumina	17844	18180	25683	-0.04413
0	MiniatureSchnauzer-MS027-UMN.Illumina	18903	18180	25683	0.09693
0	MiniatureSchnauzer-MS028-UMN.Illumina	17812	18180	25683	-0.04839
0	MiniatureSchnauzer-MS030-UMN.Illumina	18880	18180	25683	0.09386
0	MiniatureSchnauzer-MS031-UMN.Illumina	20061	18180	25683	0.2512
0	MiniatureSchnauzer-MS033-UMN.Illumina	18679	18180	25683	0.06709
0	MiniatureSchnauzer-MS034-UMN.Illumina	18018	18180	25683	-0.02095
0	MiniatureSchnauzer-MS035-UMN.Illumina	17761	18180	25683	-0.05518
0	MiniatureSchnauzer-MS036-UMN.Illumina	18153	18180	25683	-0.002969
0	MiniatureSchnauzer-MS037-UMN.Illumina	17534	18180	25683	-0.08542
0	MiniatureSchnauzer-MS038-UMN.Illumina	17947	18180	25683	-0.03041
0	MiniatureSchnauzer-MS039-UMN.Illumina	17756	18180	25683	-0.05585
0	MiniatureSchnauzer-MS040-UMN.Illumina	17958	18180	25683	-0.02894
0	MiniatureSchnauzer-MS041-UMN.Illumina	20106	18180	25683	0.2572
0	MiniatureSchnauzer-MS042-UMN.AffyAB	18095	18180	25683	-0.01069
0	MiniatureSchnauzer-MS043-UMN.Illumina	17870	18180	25683	-0.04066
0	MiniatureSchnauzer-MS044-UMN.Illumina	19184	18180	25683	0.1344
0	MiniatureSchnauzer-MS047-UMN.Illumina	19336	18180	25683	0.1546
0	MiniatureSchnauzer-MS048-UMN.Illumina	17167	18180	25683	-0.1343
0	MiniatureSchnauzer-MS049-UMN.Illumina	18475	18180	25683	0.03992
0	MiniatureSchnauzer-MS050-UMN.Illumina	19485	18180	25683	0.1744
0	MiniatureSchnauzer-MS051-UMN.Illumina	18749	18180	25683	0.07642
0	MiniatureSchnauzer-MS052-UMN.Illumina	19188	18180	25683	0.1349
0	MiniatureSchnauzer-MS053-UMN.Illumina	18184	18180	25683	0.00116
0	MiniatureSchnauzer-MS054-UMN.AffyAB	18449	18180	25683	0.03646
0	MiniatureSchnauzer-MS055-UMN.Illumina	18537	18180	25683	0.04818
0	MiniatureSchnauzer-MS056-UMN.Illumina	17412	18180	25683	-0.1017
0	MiniatureSchnauzer-MS057-UMN.AffyAB	18101	18180	25683	-0.009896
0	MiniatureSchnauzer-MS058-UMN.Illumina	19788	18180	25683	0.2148
0	MiniatureSchnauzer-MS059-UMN.AffyAB	17447	18180	25683	-0.09701
0	MiniatureSchnauzer-MS060-UMN.Illumina	18038	18180	25683	-0.01829
0	MiniatureSchnauzer-MS061-UMN.Illumina	19925	18180	25683	0.2331
0	MiniatureSchnauzer-MS062-UMN.Illumina	19027	18180	25683	0.1134
0	MiniatureSchnauzer-MS063-UMN.Illumina	18408	18180	25683	0.031
0	MiniatureSchnauzer-MS064-UMN.Illumina	18217	18180	25683	0.005555
0	MiniatureSchnauzer-MS065-UMN.Illumina	17736	18180	25683	-0.05851
0	MiniatureSchnauzer-MS066-UMN.Illumina	17488	18180	25683	-0.09154
0	MiniatureSchnauzer-MS067-UMN.Illumina	20252	18180	25683	0.2766
0	MiniatureSchnauzer-MS068-UMN.Illumina	20075	18180	25683	0.253
0	MiniatureSchnauzer-MS069-UMN.Illumina	18820	18180	25683	0.08587
0	MiniatureSchnauzer-MS071-UMN.Illumina	20287	18180	25683	0.2813
0	MiniatureSchnauzer-MS072-UMN.Illumina	20084	18180	25683	0.2542
0	MiniatureSchnauzer-MS074-UMN.Illumina	17970	18180	25683	-0.02734
0	MiniatureSchnauzer-MS075-UMN.Illumina	20785	18180	25683	0.3476
0	MiniatureSchnauzer-MS076-UMN.AffyAB	17940	18180	25683	-0.03134
0	MiniatureSchnauzer-MS078-UMN.Illumina	20039	18180	25683	0.2482
0	MiniatureSchnauzer-MS079-UMN.Illumina	18825	18180	25683	0.08654
0	MiniatureSchnauzer-MS080-UMN.AffyAB	18176	18180	25683	9.417e-05
0	MiniatureSchnauzer-MS081-UMN.Illumina	17602	18180	25683	-0.07636
0	MiniatureSchnauzer-MS082-UMN.AffyAB	18088	18180	25683	-0.01163
0	MiniatureSchnauzer-MS084-UMN.AffyAB	18983	18180	25683	0.1076
0	MiniatureSchnauzer-MS085-UMN.Illumina	18592	18180	25683	0.0555
0	MiniatureSchnauzer-MS086-UMN.Illumina	18401	18180	25683	0.03006
0	MiniatureSchnauzer-MS089-UMN.Illumina	19603	18180	25683	0.1902
0	MiniatureSchnauzer-MS090-UMN.Illumina	17717	18180	25683	-0.06104
0	MiniatureSchnauzer-MS091-UMN.Illumina	19970	18180	25683	0.239
0	MiniatureSchnauzer-MS093-UMN.AffyAB	17528	18180	25683	-0.08622
0	MiniatureSchnauzer-MS094-UMN.Illumina	17502	18180	25683	-0.08968
0	MiniatureSchnauzer-MS095-UMN.Illumina	18191	18180	25683	0.002092
0	MiniatureSchnauzer-MS096-UMN.Illumina	19840	18180	25683	0.2217
0	MiniatureSchnauzer-MS098-UMN.Illumina	18517	18180	25683	0.04551
0	MiniatureSchnauzer-MS099-UMN.Illumina	17159	18180	25683	-0.1354
0	MiniatureSchnauzer-MS04563-NIH.WGS	18795	18180	25683	0.08254
0	MiniatureSchnauzer-MS32-Bern.WGS	20292	18180	25683	0.2819
0	MiniatureSchnauzer-MS77-Bern.WGS	18566	18180	25683	0.05204
0	MiniatureSchnauzer-MS101-UMN.Illumina	18478	18180	25683	0.04032
0	MiniatureSchnauzer-MS102-UMN.Illumina	18403	18180	25683	0.03033
0	MiniatureSchnauzer-MS103-UMN.Illumina	19804	18180	25683	0.2169
0	MiniatureSchnauzer-MS104-UMN.Illumina	17632	18180	25683	-0.07236
0	MiniatureSchnauzer-MS106-UMN.Illumina	17682	18180	25683	-0.0657
0	MiniatureSchnauzer-MS107-UMN.Illumina	17504	18180	25683	-0.08941
0	MiniatureSchnauzer-MS108-UMN.Illumina	18145	18180	25683	-0.004035
0	MiniatureSchnauzer-MS109-UMN.Illumina	18476	18180	25683	0.04005
0	MiniatureSchnauzer-MS110-UMN.Illumina	19464	18180	25683	0.1717
0	MiniatureSchnauzer-MS111-UMN.Illumina	17325	18180	25683	-0.1133
0	MiniatureSchnauzer-MS113-UMN.Illumina	18098	18180	25683	-0.0103
0	MiniatureSchnauzer-MS114-UMN.Illumina	19221	18180	25683	0.1393
0	MiniatureSchnauzer-MS115-UMN.Illumina	18006	18180	25683	-0.02255
0	MiniatureSchnauzer-MS116-UMN.Illumina	18718	18180	25683	0.07229
0	MiniatureSchnauzer-MS117-UMN.Illumina	18907	18180	25683	0.09746
0	MiniatureSchnauzer-MS118-UMN.Illumina	18103	18180	25683	-0.009629
0	MiniatureSchnauzer-MS119-UMN.Illumina	17974	18180	25683	-0.02681
0	MiniatureSchnauzer-MS121-UMN.Illumina	17129	18180	25683	-0.1394
0	MiniatureSchnauzer-MS122-UMN.Illumina	19024	18180	25683	0.113
0	MiniatureSchnauzer-MS123-UMN.Illumina	19333	18180	25683	0.1542
0	MiniatureSchnauzer-MS124-UMN.Illumina	17803	18180	25683	-0.04959
0	MiniatureSchnauzer-MS125-UMN.Illumina	17511	18180	25683	-0.08848
0	MiniatureSchnauzer-MS126-UMN.Illumina	20373	18180	25683	0.2927
0	MiniatureSchnauzer-MS127-UMN.Illumina	17692	18180	25683	-0.06437
0	MiniatureSchnauzer-MS129-UMN.Illumina	18650	18180	25683	0.06323
0	MiniatureSchnauzer-MS130-UMN.Illumina	17600	18180	25683	-0.07663
0	MiniatureSchnauzer-MS131-UMN.Illumina	19692	18180	25683	0.202
0	MiniatureSchnauzer-MS132-UMN.Illumina	19426	18180	25683	0.1666
0	MiniatureSchnauzer-MS133-UMN.Illumina	18372	18180	25683	0.0262
0	MiniatureSchnauzer-MS134-UMN.Illumina	17823	18180	25683	-0.04692
0	MiniatureSchnauzer-MS135-UMN.Illumina	18927	18180	25683	0.1001
0	MiniatureSchnauzer-MS139-UMN.Illumina	19816	18180	25683	0.2185
0	MiniatureSchnauzer-MS142-UMN.AffyAB	17686	18180	25683	-0.06517
0	MiniatureSchnauzer-MS143-UMN.AffyAB	17166	18180	25683	-0.1344
0	MiniatureSchnauzer-MS144-UMN.Illumina	17460	18180	25683	-0.09527
0	MiniatureSchnauzer-MS147-UMN.Illumina	19229	18180	25683	0.1404
0	MiniatureSchnauzer-MS148-UMN.Illumina	19393	18180	25683	0.1622
0	MiniatureSchnauzer-MS149-UMN.AffyAB	17252	18180	25683	-0.123
0	MiniatureSchnauzer-MS150-UMN.Illumina	19750	18180	25683	0.2097
0	MiniatureSchnauzer-MS153-UMN.Illumina	18042	18180	25683	-0.01775
0	MiniatureSchnauzer-MS154-UMN.Illumina	20350	18180	25683	0.2897
0	MiniatureSchnauzer-MS155-UMN.Illumina	17626	18180	25683	-0.07316
0	MiniatureSchnauzer-MS156-UMN.Illumina	17794	18180	25683	-0.05079
0	MiniatureSchnauzer-MS159-UMN.Illumina	17770	18180	25683	-0.05398
0	MiniatureSchnauzer-MS160-UMN.Illumina	17664	18180	25683	-0.0681
0	MiniatureSchnauzer-MS161-UMN.Illumina	19228	18180	25683	0.1402
0	MiniatureSchnauzer-MS162-UMN.AffyAB	18444	18180	25683	0.03579
0	MiniatureSchnauzer-MS163-UMN.Illumina	18040	18180	25683	-0.01802
0	MiniatureSchnauzer-MS164-UMN.Illumina	17978	18180	25683	-0.02628
0	MiniatureSchnauzer-MS165-UMN.AffyAB	18007	18180	25683	-0.02242
0	MiniatureSchnauzer-MS166-UMN.Illumina	17846	18180	25683	-0.04386
0	MiniatureSchnauzer-MS167-UMN.AffyAB	17861	18180	25683	-0.04186
0	MiniatureSchnauzer-MS168-UMN.Illumina	18124	18180	25683	-0.006832
0	MiniatureSchnauzer-MS169-UMN.Illumina	19272	18180	25683	0.1461
0	MiniatureSchnauzer-MS170-UMN.Illumina	17107	18180	25683	-0.1423
0	MiniatureSchnauzer-MS171-UMN.AffyAB	20455	18180	25683	0.3036
0	MiniatureSchnauzer-MS172-UMN.Illumina	17664	18180	25683	-0.0681
0	MiniatureSchnauzer-MS173-UMN.AffyAB	18305	18180	25683	0.01728
0	MiniatureSchnauzer-MS174-UMN.Illumina	17958	18180	25683	-0.02894
0	MiniatureSchnauzer-MS175-UMN.Illumina	18271	18180	25683	0.01275
0	MiniatureSchnauzer-MS177-UMN.Illumina	18835	18180	25683	0.08787
0	MiniatureSchnauzer-MS180-UMN.Illumina	17514	18180	25683	-0.08808
0	MiniatureSchnauzer-MS181-UMN.Illumina	17494	18180	25683	-0.09075
0	MiniatureSchnauzer-MS182-UMN.Illumina	18073	18180	25683	-0.01363
0	MiniatureSchnauzer-MS183-UMN.Illumina	18332	18180	25683	0.02087
0	MiniatureSchnauzer-MS184-UMN.Illumina	17325	18180	25683	-0.1133
0	MiniatureSchnauzer-MS188-UMN.Illumina	17899	18180	25683	-0.0368
0	MiniatureSchnauzer-MS190-UMN.AffyAB	19153	18180	25683	0.1302
0	MiniatureSchnauzer-MS191-UMN.Illumina	19035	18180	25683	0.1145
0	MiniatureSchnauzer-MS193-UMN.Illumina	20411	18180	25683	0.2978
0	MiniatureSchnauzer-MS196-UMN.AffyHD	19765	18180	25683	0.2117
0	MiniatureSchnauzer-MS199-UMN.Illumina	18278	18180	25683	0.01368
0	MiniatureSchnauzer-MS200-UMN.Illumina	18774	18180	25683	0.07975
0	MiniatureSchnauzer-MS201-UMN.Illumina	17668	18180	25683	-0.06757
0	MiniatureSchnauzer-MS202-UMN.Illumina	17222	18180	25683	-0.127
0	MiniatureSchnauzer-MS204-UMN.Illumina	19928	18180	25683	0.2335
0	MiniatureSchnauzer-MS205-UMN.Illumina	18534	18180	25683	0.04778
0	MiniatureSchnauzer-MS206-UMN.Illumina	17899	18180	25683	-0.0368
0	MiniatureSchnauzer-MS207-UMN.Illumina	17552	18180	25683	-0.08302
0	MiniatureSchnauzer-MS210-UMN.Illumina	18312	18180	25683	0.01821
0	MiniatureSchnauzer-MS211-UMN.Illumina	17330	18180	25683	-0.1126
0	MiniatureSchnauzer-MS212-UMN.Illumina	18094	18180	25683	-0.01083
0	MiniatureSchnauzer-MS214-UMN.Illumina	19881	18180	25683	0.2272
0	MiniatureSchnauzer-MS215-UMN.AffyAB	19620	18180	25683	0.1924
0	MiniatureSchnauzer-MS216-UMN.Illumina	17362	18180	25683	-0.1083
0	MiniatureSchnauzer-MS218-UMN.AffyAB	18397	18180	25683	0.02953
0	MiniatureSchnauzer-MS219-UMN.AffyAB	17967	18180	25683	-0.02774
0	MiniatureSchnauzer-MS220-UMN.Illumina	17428	18180	25683	-0.09954
0	MiniatureSchnauzer-MS222-UMN.AffyHD	18647	18180	25683	0.06283
0	MiniatureSchnauzer-MS224-UMN.Illumina	19978	18180	25683	0.2401
0	MiniatureSchnauzer-MS225-UMN.Illumina	19356	18180	25683	0.1573
0	MiniatureSchnauzer-MS226-UMN.Illumina	17678	18180	25683	-0.06624
0	MiniatureSchnauzer-MS227-UMN.Illumina	17599	18180	25683	-0.07676
0	MiniatureSchnauzer-MS228-UMN.Illumina	18804	18180	25683	0.08374
0	MiniatureSchnauzer-MS229-UMN.Illumina	18701	18180	25683	0.07002
0	MiniatureSchnauzer-MS230-UMN.AffyAB	16653	18180	25683	-0.2028
0	MiniatureSchnauzer-MS231-UMN.Illumina	19584	18180	25683	0.1876
0	MiniatureSchnauzer-MS232-UMN.Illumina	18031	18180	25683	-0.01922
0	MiniatureSchnauzer-MS233-UMN.Illumina	20968	18180	25683	0.372
0	MiniatureSchnauzer-MS234-UMN.AffyAB	20779	18180	25683	0.3468
0	MiniatureSchnauzer-MS236-UMN.AffyAB	17576	18180	25683	-0.07982
0	MiniatureSchnauzer-MS237-UMN.AffyHD	17475	18180	25683	-0.09328
0	MiniatureSchnauzer-MS239-UMN.Illumina	17870	18180	25683	-0.04066
0	MiniatureSchnauzer-MS240-UMN.Illumina	18803	18180	25683	0.08361
0	MiniatureSchnauzer-MS243-UMN.Illumina	17223	18180	25683	-0.1268
0	MiniatureSchnauzer-MS245-UMN.AffyAB	17833	18180	25683	-0.04559
0	MiniatureSchnauzer-MS246-UMN.AffyAB	18816	18180	25683	0.08534
0	MiniatureSchnauzer-MS250-UMN.Illumina	16844	18180	25683	-0.1773
0	MiniatureSchnauzer-MS253-UMN.Illumina	17511	18180	25683	-0.08848
0	MiniatureSchnauzer-MS254-UMN.Illumina	20249	18180	25683	0.2762
0	MiniatureSchnauzer-MS258-UMN.Illumina	20436	18180	25683	0.3011
0	MiniatureSchnauzer-MS263-UMN.Illumina	20029	18180	25683	0.2469
0	MiniatureSchnauzer-MS265-UMN.AffyAB	19669	18180	25683	0.199
0	MiniatureSchnauzer-MS266-UMN.AffyAB	18593	18180	25683	0.05564
0	MiniatureSchnauzer-MS267-UMN.AffyAB	17843	18180	25683	-0.04426
0	MiniatureSchnauzer-MS268-UMN.Illumina	17222	18180	25683	-0.127
0	MiniatureSchnauzer-MS270-UMN.AffyHD	19531	18180	25683	0.1806
0	MiniatureSchnauzer-MS274-UMN.Illumina	16860	18180	25683	-0.1752
0	MiniatureSchnauzer-MS276-UMN.AffyAB	17359	18180	25683	-0.1087
0	MiniatureSchnauzer-MS278-UMN.AffyAB	20587	18180	25683	0.3212
0	MiniatureSchnauzer-MS286-UMN.AffyAB	17693	18180	25683	-0.06424
0	MiniatureSchnauzer-MS287-UMN.AffyAB	18558	18180	25683	0.05098
0	MiniatureSchnauzer-MS288-UMN.AffyAB	17260	18180	25683	-0.1219
0	MiniatureSchnauzer-MS289-UMN.AffyAB	18068	18180	25683	-0.01429
0	MiniatureSchnauzer-MS294-UMN.AffyAB	18115	18180	25683	-0.008031
0	MiniatureSchnauzer-MS295-UMN.Illumina	20007	18180	25683	0.244
0	MiniatureSchnauzer-MS296-UMN.AffyAB	18778	18180	25683	0.08028
0	MiniatureSchnauzer-MS297-UMN.AffyAB	20028	18180	25683	0.2468
0	MiniatureSchnauzer-MS298-UMN.AffyAB	17338	18180	25683	-0.1115
0	MiniatureSchnauzer-MS299-UMN.AffyAOnly	20124	18180	25683	0.2596
0	MiniatureSchnauzer-MS300-UMN.AffyAB	17548	18180	25683	-0.08355
0	MiniatureSchnauzer-MS301-UMN.AffyHD	19598	18180	25683	0.1895
0	MiniatureSchnauzer-MS302-UMN.AffyHD	19504	18180	25683	0.177
0	MiniatureSchnauzer-MS303-UMN.AffyHD	20207	18180	25683	0.2706
0	MiniatureSchnauzer-MS304-UMN.Illumina	19818	18180	25683	0.2188
0	MiniatureSchnauzer-MS305-UMN.AffyHD	19055	18180	25683	0.1172
0	MiniatureSchnauzer-MS308-UMN.AffyHD	17993	18180	25683	-0.02428
0	MiniatureSchnauzer-MS309-UMN.AffyAB	18375	18180	25683	0.0266
0	MiniatureSchnauzer-MS310-UMN.AffyAOnly	19667	18180	25683	0.1987
0	MiniatureSchnauzer-MS311-UMN.AffyAOnly	19239	18180	25683	0.1417
0	MiniatureSchnauzer-MS312-UMN.AffyAOnly	20037	18180	25683	0.248
0	MiniatureSchnauzer-MS313-UMN.AffyAOnly	19707	18180	25683	0.204
0	MiniatureSchnauzer-MS314-UMN.AffyAOnly	19577	18180	25683	0.1867
0	MiniatureSchnauzer-MS315-UMN.AffyAB	16912	18180	25683	-0.1683
0	MiniatureSchnauzer-MS316-UMN.AffyHD	18015	18180	25683	-0.02135
0	MiniatureSchnauzer-MS319-UMN.AffyAB	20223	18180	25683	0.2727
0	MiniatureSchnauzer-MS342-UMN.AffyAB	17187	18180	25683	-0.1316
0	MiniatureSchnauzer-MS367-UMN.AffyHD	20153	18180	25683	0.2634
0	MiniatureSchnauzer-MS368-UMN.AffyHD	18679	18180	25683	0.06709
0	MiniatureSchnauzer-MS369-UMN.AffyHD	19846	18180	25683	0.2225
0	MiniatureSchnauzer-MS370-UMN.AffyHD	17468	18180	25683	-0.09421
0	MiniatureSchnauzer-MS371-UMN.AffyHD	20153	18180	25683	0.2634
0	MiniatureSchnauzer-MS374-UMN.AffyHD	19566	18180	25683	0.1852
0	MiniatureSchnauzer-MS375-UMN.AffyHD	20574	18180	25683	0.3195
0	MiniatureSchnauzer-MS376-UMN.AffyHD	18335	18180	25683	0.02127
0	MiniatureSchnauzer-MS377-UMN.AffyHD	17880	18180	25683	-0.03933
0	MiniatureSchnauzer-MS378-UMN.AffyHD	17383	18180	25683	-0.1055
0	MiniatureSchnauzer-MS379-UMN.AffyHD	20172	18180	25683	0.266
0	MiniatureSchnauzer-MS380-UMN.AffyHD	17004	18180	25683	-0.156
0	MiniatureSchnauzer-MS382-UMN.AffyHD	17815	18180	25683	-0.04799
0	MiniatureSchnauzer-MS391-UMN.AffyHD	14004	18180	25683	-0.5556
0	MiniatureSchnauzer-MS392-UMN.AffyHD	19598	18180	25683	0.1895
0	MiniatureSchnauzer-MS394-UMN.AffyHD	17687	18180	25683	-0.06504
0	MiniatureSchnauzer-MS396-UMN.AffyHD	17322	18180	25683	-0.1137
0	MiniatureSchnauzer-MS399-UMN.AffyHD	18253	18180	25683	0.01035
0	MiniatureSchnauzer-MS400-UMN.AffyHD	19378	18180	25683	0.1602
0	MiniatureSchnauzer-MS401-UMN.AffyHD	19621	18180	25683	0.1926
0	MiniatureSchnauzer-MS406-UMN.AffyHD	18114	18180	25683	-0.008164
0	MiniatureSchnauzer-MS407-UMN.AffyHD	16894	18180	25683	-0.1707
0	MiniatureSchnauzer-MS408-UMN.AffyHD	18136	18180	25683	-0.005234
0	MiniatureSchnauzer-MS409-UMN.AffyHD	17147	18180	25683	-0.137
0	MiniatureSchnauzer-MS411-UMN.AffyHD	18943	18180	25683	0.1023
0	MiniatureSchnauzer-MS413-UMN.AffyHD	16406	18180	25683	-0.2357
0	MiniatureSchnauzer-MS415-UMN.AffyHD	17441	18180	25683	-0.09781
0	MiniatureSchnauzer-MS416-UMN.AffyHD	15923	18180	25683	-0.3
0	MiniatureSchnauzer-PFZ9C03-Cornell.Illumina	19552	18180	25683	0.1834
0	MiniatureSchnauzer-PFZ9D02-Cornell.Illumina	20714	18180	25683	0.3381
0	MiniatureSchnauzer-PFZ9D03-Cornell.Illumina	19357	18180	25683	0.1574
0	MiniatureSchnauzer-PFZ9D09-Cornell.Illumina	18576	18180	25683	0.05337
0	MiniatureSchnauzer-PFZ9F02-Cornell.Illumina	18218	18180	25683	0.005688
0	MiniatureSchnauzer-PFZ9H02-Cornell.Illumina	19490	18180	25683	0.1751
0	MiniatureSchnauzer-PFZ12A07-Cornell.Illumina	16924	18180	25683	-0.1667
0	MiniatureSchnauzer-PFZ12A08-Cornell.Illumina	20456	18180	25683	0.3038
0	MiniatureSchnauzer-PFZ12B07-Cornell.Illumina	17293	18180	25683	-0.1175
0	MiniatureSchnauzer-PFZ12B08-Cornell.Illumina	20356	18180	25683	0.2905
0	MiniatureSchnauzer-PFZ12C07-Cornell.Illumina	16926	18180	25683	-0.1664
0	MiniatureSchnauzer-PFZ12C08-Cornell.Illumina	20586	18180	25683	0.3211
0	MiniatureSchnauzer-PFZ12D07-Cornell.Illumina	16769	18180	25683	-0.1873
0	MiniatureSchnauzer-PFZ12D08-Cornell.Illumina	20935	18180	25683	0.3676
0	MiniatureSchnauzer-PFZ12E07-Cornell.Illumina	17622	18180	25683	-0.0737
0	MiniatureSchnauzer-PFZ12E08-Cornell.Illumina	20898	18180	25683	0.3627
0	MiniatureSchnauzer-PFZ12F06-Cornell.Illumina	20517	18180	25683	0.3119
0	MiniatureSchnauzer-PFZ12F07-Cornell.Illumina	21166	18180	25683	0.3984
0	MiniatureSchnauzer-PFZ12G06-Cornell.Illumina	20242	18180	25683	0.2753
0	MiniatureSchnauzer-PFZ12G07-Cornell.Illumina	20236	18180	25683	0.2745
0	MiniatureSchnauzer-PFZ12H06-Cornell.Illumina	17113	18180	25683	-0.1415
0	MiniatureSchnauzer-PFZ12H07-Cornell.Illumina	20510	18180	25683	0.311
0	MiniatureSchnauzer-PFZ13A01-Cornell.Illumina	17595	18180	25683	-0.07729
0	MiniatureSchnauzer-PFZ13A02-Cornell.Illumina	17915	18180	25683	-0.03467
0	MiniatureSchnauzer-PFZ13B01-Cornell.Illumina	20569	18180	25683	0.3188
0	MiniatureSchnauzer-PFZ13B02-Cornell.Illumina	20154	18180	25683	0.2636
0	MiniatureSchnauzer-PFZ13C01-Cornell.Illumina	20275	18180	25683	0.2797
0	MiniatureSchnauzer-PFZ13C02-Cornell.Illumina	18285	18180	25683	0.01461
0	MiniatureSchnauzer-PFZ13D01-Cornell.Illumina	17743	18180	25683	-0.05758
0	MiniatureSchnauzer-PFZ13D02-Cornell.Illumina	20089	18180	25683	0.2549
0	MiniatureSchnauzer-PFZ13E01-Cornell.Illumina	19802	18180	25683	0.2167
0	MiniatureSchnauzer-PFZ13F01-Cornell.Illumina	18345	18180	25683	0.0226
0	MiniatureSchnauzer-PFZ13F02-Cornell.Illumina	17807	18180	25683	-0.04906
0	MiniatureSchnauzer-PFZ13G01-Cornell.Illumina	17203	18180	25683	-0.1295
0	MiniatureSchnauzer-PFZ13G02-Cornell.Illumina	17107	18180	25683	-0.1423
0	MiniatureSchnauzer-PFZ13H01-Cornell.Illumina	17500	18180	25683	-0.08995
0	MiniatureSchnauzer-PFZ20E01-Cornell.Illumina	18489	18180	25683	0.04178
0	MiniatureSchnauzer-PFZ21A06-Cornell.Illumina	19199	18180	25683	0.1364
0	MiniatureSchnauzer-PFZ21A07-Cornell.Illumina	19872	18180	25683	0.226
0	MiniatureSchnauzer-PFZ21H06-Cornell.Illumina	18761	18180	25683	0.07801
0	MiniatureSchnauzer-PFZ28A12-Cornell.Illumina	20127	18180	25683	0.26
0	MiniatureSchnauzer-PFZ28B12-Cornell.Illumina	18111	18180	25683	-0.008564
0	MiniatureSchnauzer-PFZ28C12-Cornell.Illumina	18528	18180	25683	0.04698
0	MiniatureSchnauzer-PFZ28D12-Cornell.Illumina	18224	18180	25683	0.006488
0	MiniatureSchnauzer-PFZ28F12-Cornell.Illumina	17448	18180	25683	-0.09687
0	MiniatureSchnauzer-PFZ28H11-Cornell.Illumina	17463	18180	25683	-0.09487
0	MiniatureSchnauzer-PFZ28H12-Cornell.Illumina	20573	18180	25683	0.3194
0	MiniatureSchnauzer-PFZ33D07-Cornell.Illumina	18798	18180	25683	0.08294
0	MiniatureSchnauzer-PFZ33G03-Cornell.Illumina	17469	18180	25683	-0.09408
0	MiniatureSchnauzer-PFZ33G06-Cornell.Illumina	20004	18180	25683	0.2436
0	MiniatureSchnauzer-PFZ33G07-Cornell.Illumina	19562	18180	25683	0.1847
0	MiniatureSchnauzer-PFZ33H05-Cornell.Illumina	20008	18180	25683	0.2441
0	MiniatureSchnauzer-PFZ34C05-Cornell.Illumina	18082	18180	25683	-0.01243
0	MiniatureSchnauzer-PFZ37C05-Cornell.Illumina	17627	18180	25683	-0.07303
0	MiniatureSchnauzer-PFZ37D08-Cornell.Illumina	19812	18180	25683	0.218
0	MiniatureSchnauzer-PFZ37H05-Cornell.Illumina	18547	18180	25683	0.04951
0	MiniatureSchnauzer-PFZ43F12-Cornell.Illumina	20240	18180	25683	0.275
0	MiniatureSchnauzer-PFZ43H05-Cornell.Illumina	18215	18180	25683	0.005289
0	MiniatureSchnauzer-PFZ44A11-Cornell.Illumina	21055	18180	25683	0.3836
0	MiniatureSchnauzer-PFZ44B04-Cornell.Illumina	17286	18180	25683	-0.1185
0	MiniatureSchnauzer-SID01551-UK.Illumina	19736	18180	25683	0.2079
0	MiniatureSchnauzer-SID01555-UK.Illumina	17008	18180	25683	-0.1555
0	MiniatureSchnauzer-ZZ020-Bern.WGS	19490	18180	25683	0.1751
0	MiniatureSchnauzer-ZZ021-Bern.WGS	19919	18180	25683	0.2323
0	MiniatureSchnauzer-ZZ025+MS25-Bern.WGS	19874	18180	25683	0.2263
0	MiniatureSchnauzer-ZZ035+MS279-Bern.WGS	20182	18180	25683	0.2673
0	MiniatureSchnauzer-ZZ036+10196-Bern.WGS	17424	18180	25683	-0.1001
0	MiniatureSchnauzer-ZZ037+10331-Bern.WGS	17793	18180	25683	-0.05092
0	MiniatureSchnauzer-ZZ038+MS+14809-Bern.WGS	19289	18180	25683	0.1483
0	MiniatureSchnauzer-ZZ039-Bern.WGS	17120	18180	25683	-0.1406
0	MiniatureSchnauzer-ZZ16+MS06-Bern.WGS	20888	18180	25683	0.3613
0	MiniatureSchnauzer-ZZ17+MS07-Bern.WGS	20894	18180	25683	0.3621
0	MiniatureSchnauzer-ZZ18+MS08-Bern.WGS	20232	18180	25683	0.2739
0	MiniatureSchnauzer-ZZ19+MS09-Bern.WGS	19978	18180	25683	0.2401
0	MiniatureSchnauzer-ZZ134-Bern.WGS	19102	18180	25683	0.1234
0	MiniatureSchnauzer-ZZ136-Bern.WGS	19864	18180	25683	0.2249
0	MiniatureSchnauzerxBeagle-A168-NIH.WGS	18733	18180	25683	0.07428
MiniatureSchnauzer	12564-Purdue.AffyHD	17128	17690	24993	-0.07749
MiniatureSchnauzer	12575-Purdue.AffyHD	16850	17590	24857	-0.1023
MiniatureSchnauzer	12577-Purdue.AffyHD	16518	17460	24668	-0.1309
MiniatureSchnauzer	12681-Purdue.AffyHD	16992	17740	25059	-0.1021
MiniatureSchnauzer	12778-Purdue.AffyHD	16622	17420	24611	-0.1104
MiniatureSchnauzer	13007-Purdue.AffyHD	17026	17700	25004	-0.09238
MiniatureSchnauzer	13097-Purdue.AffyHD	16924	17690	24996	-0.1052
MiniatureSchnauzer	13630-Purdue.AffyHD	17106	17680	24978	-0.07911
MiniatureSchnauzer	13792-Purdue.AffyHD	17456	17690	24994	-0.03257
MiniatureSchnauzer	14094-Purdue.AffyHD	16345	17490	24715	-0.1586
MiniatureSchnauzer	14104-Purdue.AffyHD	15961	17450	24656	-0.2067
MiniatureSchnauzer	14110-Purdue.AffyHD	17144	17670	24968	-0.07279
MiniatureSchnauzer	MiniatureSchnauzer-12568-Purdue.AffyHD	17497	17780	25115	-0.03824
MiniatureSchnauzer	MiniatureSchnauzer-12652-Purdue.AffyHD	16587	17780	25115	-0.1623
MiniatureSchnauzer	MiniatureSchnauzer-12667-Purdue.AffyHD	19159	17780	25115	0.1883
MiniatureSchnauzer	MiniatureSchnauzer-13098-Purdue.AffyHD	17390	17780	25115	-0.05282
MiniatureSchnauzer	MiniatureSchnauzer-13105-Purdue.AffyHD	16942	17780	25115	-0.1139
MiniatureSchnauzer	MiniatureSchnauzer-13108-Purdue.AffyHD	17014	17780	25115	-0.1041
MiniatureSchnauzer	MiniatureSchnauzer-13109-Purdue.AffyHD	17190	17780	25115	-0.08008
MiniatureSchnauzer	MiniatureSchnauzer-13161-Purdue.AffyHD	17260	17780	25115	-0.07054
MiniatureSchnauzer	MiniatureSchnauzer-13163-Purdue.AffyHD	17134	17780	25115	-0.08771

[truncated: 6 more sheets: Pom, Sheltie, ShihTzu, SibHusky, ToyPoo, Yorkie]
